# Supplementary material for: Filamentation in Candida auris, an emerging fungal pathogen of humans: passage through the mammalian body induces a heritable phenotypic switch
Source: Emerg Microbes Infect. 2018 Nov 28;7:188. doi: 10.1038/s41426-018-0187-x (PMC6258701; doi:10.1038/s41426-018-0187-x)
Supplement: Supplementary file 1 — Dataset S1 [file 41426_2018_187_MOESM1_ESM.xlsx]

## Sheet: All Counts
Expression profiles of all 5251 genes of candida auris
The raw read counts were normalized by size factors and analysis of differentially expressed genes (DEGs) was performed using DESeq2.
log2 (Fold Change) values represent the logarithmic fold changes (LFCs) of (counts of filament/counts of yeast).
The gene othology mapped to Candida albicans was performed by HMMER 3.1b2 (http://hmmer.org/) using the CGOB database.
Gene ID	Normalized read counts				DEGs for filament vs. Round			Gene othology mapping to Candida albicans
	Yeast_1	Yeast_2	Filament_1	Filament_2	log2(Fold Change)	p-Value	FDR adjusted p-value	ORF	Gene	Annotation
PIS48127.1	4496.28	4266.27	5073.19	5162.88	0.221409	0.0830419	0.15354	#N/A	#N/A	#N/A
PIS48128.1	420.78	445.766	386.399	349.942	-0.226006	0.29074	0.410402	#N/A	#N/A	#N/A
PIS48129.1	150.672	133.135	145.468	134.822	-0.0178598	0.953679	0.970498	#N/A	#N/A	#N/A
PIS48130.1	67.9863	102.229	67.2788	82.281	-0.157671	0.698063	0.786594	#N/A	#N/A	#N/A
PIS48131.1	106.573	67.7564	144.558	130.856	0.580646	0.118778	0.204829	orf19.1301	orf19.1301	have protein binding, bridging activity, role in proteasome regulatory particle assembly and cytoplasm, nucleus, ribosome localization
PIS48134.1	3418.61	3234.47	1743.79	1905.35	-0.853531	3.29688e-09	2.57618e-08	orf19.1290	XKS1	Putative xylulokinase; Hap43-repressed; induced by prostaglandins; rat catheter biofilm repressed
PIS48135.1	63587.4	87487.7	89340.8	85749.7	0.207301	0.269249	0.386714	orf19.740	HAP41	Putative Hap4-like transcription factor; Hap43-repressed; not required for response to low iron; induced by Mnl1 under weak acid stress; Spider biofilm induced
PIS48136.1	95283.7	119873	154932	146292	0.475933	0.00355615	0.0104554	orf19.742	ALD6	Putative aldehyde dehydrogenase; stationary phase enriched protein; expression regulated upon white-opaque switch; rat catheter biofilm induced; rat catheter and Spider biofilm induced
PIS48137.1	62476.6	56693.1	24488.6	25796.6	-1.22956	2.304e-21	5.2831e-20	orf19.744	GDB1	Putative glycogen debranching enzyme; expression is regulated upon white-opaque switch; regulated by Nrg1, Tup1; rat catheter biofilm repressed
PIS48142.1	199751	306420	61393.7	57625.4	-2.01407	2.51646e-20	5.48297e-19	orf19.3669	SHA3	Putative ser/thr kinase involved in glucose transport; Tn mutation affects filamentous growth; fluconazole-induced; ketoconazole-repressed; induced in by alpha pheromone in SpiderM; possibly essential; flow model biof
PIS48143.1	164157	191381	35879.6	34510.4	-2.30231	1.31153e-59	2.02554e-57	orf19.3668	HGT2	Putative MFS glucose transporter; 20 member C. albicans glucose transporter family; 12 probable membrane-spanning segments; expressed in rich medium with 2% glucose; rat catheter and Spider biofilm induced
PIS48144.1	9521.75	13551.3	5075.91	5080.6	-1.14834	9.7003e-09	7.23526e-08	orf19.1890	orf19.1890	have acylglycerol lipase activity and role in medium-chain fatty acid biosynthetic process, triglyceride metabolic process
PIS48145.1	2816.84	2690.05	1359.21	1314.51	-1.02723	3.59507e-13	4.39016e-12	#N/A	#N/A	#N/A
PIS48146.1	10613.2	3089.45	4144.92	4727.69	-0.429496	0.431938	0.555227	#N/A	#N/A	#N/A
PIS48147.1	11771.7	8103.42	8139.83	7955.48	-0.294901	0.151311	0.245987	#N/A	#N/A	#N/A
PIS48148.1	5763.22	4622.89	4905.9	4843.67	-0.0896835	0.588494	0.693332	#N/A	#N/A	#N/A
PIS48149.1	2015.7	1696.29	4363.12	4461.02	1.2258	6.6192e-15	9.36858e-14	#N/A	#N/A	#N/A
PIS48150.1	2151.67	1932.84	2852.08	2665.71	0.42638	0.00446092	0.0127168	#N/A	#N/A	#N/A
PIS48151.1	2162.7	1299.26	5429.58	6240.47	1.66917	2.49911e-11	2.50914e-10	#N/A	#N/A	#N/A
PIS48157.1	195307	201150	186535	165433	-0.169525	0.199029	0.303632	orf19.5636	RBT5	GPI-linked cell wall protein; hemoglobin utilization; Rfg1, Rim101, Tbf1, Fe regulated; Sfu1, Hog1, Tup1, serum, alkaline pH, antifungal drugs, geldamycin repressed; Hap43 induced; required for RPMI biofilms; Spider b
PIS48158.1	1558.17	1641.61	1580.14	1724.93	0.0460419	0.763122	0.833781	#N/A	#N/A	#N/A
PIS48159.1	795.623	981.873	621.874	586.872	-0.538287	0.00756488	0.020113	#N/A	#N/A	#N/A
PIS48160.1	173.641	109.361	1049.19	1141.03	2.78878	2.84225e-26	9.62882e-25	#N/A	#N/A	#N/A
PIS48161.1	3953.31	2372.66	3403.94	3264.47	0.0720774	0.771242	0.839858	#N/A	#N/A	#N/A
PIS48162.1	11.0248	23.7742	158.196	121.934	2.46031	5.96953e-08	4.05511e-07	#N/A	#N/A	#N/A
PIS48163.1	7766.05	5534.63	43104.8	48898.7	2.70733	5.73185e-42	4.63045e-40	CLUG_04099	#N/A	#N/A
PIS48164.1	695.481	960.476	1531.96	1592.09	0.886274	3.08974e-05	0.000139264	CPAR2_101330	#N/A	#N/A
PIS48165.1	492.441	439.822	527.32	613.638	0.28041	0.18431	0.286589	CLUG_03250	#N/A	#N/A
PIS48166.1	41.343	30.9064	513.683	328.133	3.17687	1.70011e-19	3.55669e-18	#N/A	#N/A	#N/A
PIS48167.1	1107.99	1097.18	1916.54	2115.51	0.855215	2.91551e-08	2.06048e-07	#N/A	#N/A	#N/A
PIS48169.1	87.2797	58.2467	284.571	268.652	1.75861	6.26187e-08	4.2482e-07	#N/A	#N/A	#N/A
PIS48170.1	45451.6	26502.2	92538.3	101457	1.3641	3.8509e-08	2.69615e-07	#N/A	#N/A	#N/A
PIS48171.1	1546.23	1377.71	994.635	1083.53	-0.48307	0.00400814	0.0115642	#N/A	#N/A	#N/A
PIS48172.1	98.3045	105.795	136.376	155.64	0.47486	0.141864	0.234729	#N/A	#N/A	#N/A
PIS48173.1	2221.5	2067.16	2092.92	2187.88	-0.00298086	0.983452	0.988156	#N/A	#N/A	#N/A
PIS48174.1	574.208	986.628	1405.58	1457.27	0.827835	0.00217419	0.0067236	#N/A	#N/A	#N/A
PIS48175.1	279.295	294.8	1052.82	864.446	1.68304	1.29696e-15	1.95904e-14	orf19.6993	GAP2	General broad specificity amino acid permease; ketoconazole, flucytosine repressed; Ssy1-dependent histidine induction; regulated by Nrg1, Tup1; colony morphology-related gene regulation by Ssn6; Spider and flow model
PIS48176.1	463.042	698.96	514.592	650.317	0.00471919	0.986183	0.989472	#N/A	#N/A	#N/A
PIS48181.1	329.825	228.232	307.3	265.678	0.0333518	0.907995	0.93819	#N/A	#N/A	#N/A
PIS48182.1	960.076	983.062	1183.74	1248.09	0.317775	0.0446432	0.0934694	orf19.6498	orf19.6498	have role in RNA polymerase II complex import to nucleus, RNA polymerase III complex localization to nucleus and DNA-directed RNA polymerase II, holoenzyme, cytoplasm localization
PIS48183.1	37.6681	27.3403	55.4595	53.5322	0.596404	0.199866	0.304289	#N/A	#N/A	#N/A
PIS48184.1	725.799	953.344	793.708	862.463	-0.018024	0.932585	0.9557	orf19.6072	CDC13	Essential protein with similarity to S. cerevisiae Cdc13p, involved in telomere maintenance
PIS48185.1	2042.34	1895.99	1669.24	1746.74	-0.202424	0.169514	0.268999	#N/A	#N/A	#N/A
PIS48186.1	1122.69	1529.87	1166.47	1085.51	-0.227284	0.281892	0.400817	orf19.6503	orf19.6503	have structural constituent of ribosome activity, role in mitochondrial translation and mitochondrial large ribosomal subunit localization
PIS48187.1	1467.22	1827.04	2339.3	1997.54	0.386869	0.041666	0.0882922	orf19.6506	orf19.6506	have role in histone deacetylation, negative regulation of antisense RNA transcription and positive regulation of transcription from RNA polymerase II promoter, <a href="#GOsection">more</a>
PIS48188.1	5817.42	1425.26	5034.09	1228.27	-0.0990644	0.86609	0.911407	#N/A	#N/A	#N/A
PIS48189.1	2708.43	2410.7	2367.49	2184.91	-0.166641	0.276524	0.39547	#N/A	#N/A	#N/A
PIS48190.1	3017.12	2788.71	2153.83	2012.41	-0.471572	0.00111149	0.00370332	#N/A	#N/A	#N/A
PIS48214.1	79.0111	71.3225	116.374	131.848	0.650258	0.0635853	0.124678	#N/A	#N/A	#N/A
PIS48215.1	5039.25	6825.56	7576.14	7525.24	0.339242	0.0696476	0.133767	orf19.4337	orf19.4337	family, major facilitator superfamily (MFS); Spider biofilm induced; rat catheter biofilm repressed
PIS48216.1	33658.7	45073.4	76002.3	69521.5	0.864235	2.40256e-06	1.2808e-05	orf19.1430	orf19.1430	Protein of unknown function
PIS48217.1	5910.21	3277.27	50259.1	54586	3.33066	1.76072e-37	1.1275e-35	#N/A	#N/A	#N/A
PIS48218.1	3900.94	3748	4938.63	5099.44	0.387306	0.00248084	0.00756059	orf19.730	orf19.730	have GTPase activator activity and role in establishment or maintenance of actin cytoskeleton polarity, positive regulation of GTPase activity, small GTPase mediated signal transduction
PIS48219.1	2079.09	1517.98	2581.14	2736.09	0.546126	0.00650407	0.0176866	#N/A	#N/A	#N/A
PIS48220.1	5808.23	5371.77	5029.54	5391.88	-0.100197	0.459541	0.581598	orf19.6448	orf19.6448	Protein of unknown function; Spider biofilm repressed
PIS48221.1	14608.8	16095.1	21321	21258.2	0.466169	0.000266179	0.000999074	orf19.6445	ECI1	Protein similar to S. cerevisiae Eci1p, which is involved in fatty acid oxidation; transposon mutation affects filamentous growth; expression is regulated upon white-opaque switching
PIS48222.1	2791.11	2948	3110.28	3280.33	0.153158	0.261675	0.377488	orf19.6444	orf19.6444	have role in meiotic nuclear division, negative regulation of TOR signaling, negative regulation of small GTPase mediated signal transduction and positive regulation of autophagy, <a href="#GOsection">more</a>
PIS48223.1	6018.62	6424.97	8220.74	7889.06	0.368226	0.00398738	0.0115144	orf19.6442	PRP8	Protein similar to S. cerevisiae Prp8, a component of the U4/U6-U5 snRNP complex; repressed by alpha pheromone in SpiderM medium
PIS48224.1	3583.98	3480.54	4414.94	4615.67	0.349768	0.00685098	0.0184864	orf19.6440	orf19.6440	have ubiquitin-protein transferase activity, role in cellular response to amino acid stimulus, transcription factor catabolic process and Asi complex, nuclear periphery localization
PIS48225.1	14012.5	13314.7	12354.8	12183.5	-0.153699	0.203044	0.308503	orf19.6438	orf19.6438	have serine C-palmitoyltransferase activity, role in sphingolipid biosynthetic process and SPOTS complex localization
PIS48226.1	1993.65	2371.47	2200.2	2514.03	0.108918	0.530358	0.644361	orf19.6437	CDC23	Similar to anaphase-promoting complex component; possibly transcriptionally regulated by Tac1p
PIS48227.1	2211.39	2325.11	2514.77	2629.03	0.178867	0.197227	0.301672	orf19.6436	orf19.6436	Protein of unknown function
PIS48228.1	4946.46	4838.04	4363.12	4707.86	-0.107965	0.412044	0.535577	orf19.6435	orf19.6435	Highly conserved subunit of mitochondrial pyruvate carrier; Hap43-repressed; Spider biofilm repressed
PIS48229.1	3950.55	3682.62	6060.55	6463.52	0.704699	1.51933e-07	9.84938e-07	orf19.6382	orf19.6382	subfamily of ABC family; similar to S. cerevisiae Bpt1p
PIS48230.1	166392	187136	153764	160995	-0.165412	0.212494	0.319935	orf19.6385	ACO1	Aconitase; induced in high iron; 2 upstream CCAAT motifs; amino acid starvation (3-AT), amphotericin B, phagocytosis, farnesol induced; Hap43, fluconazole-repressed; Gcn4-regulated; antigenic in infection; flow and Sp
PIS48231.1	24693.7	25286.2	19818.2	19489.7	-0.3431	0.00315837	0.00938042	orf19.2250	SPE3	Putative spermidine synthase; predicted role in pantothenate and spermidine biosynthesis; Spider biofilm repressed
PIS48232.1	3063.98	2025.56	2566.6	2853.07	0.0865362	0.70414	0.790389	orf19.6517	RAD14	Putative DNA repair protein; transcription is regulated upon yeast-hyphal switch; flucytosine repressed
PIS48234.1	2273.87	2894.5	3800.34	3510.32	0.489039	0.00625194	0.017152	orf19.7159	orf19.7159	Putative protein of unknown function; Hap43p-repressed gene; ortholog of <i>S. cerevisiae</i> YMR185W
PIS48235.1	1014.28	1746.21	2108.37	1748.72	0.456312	0.0927954	0.168082	orf19.7160	orf19.7160	have unfolded protein binding activity
PIS48236.1	6902.44	7529.28	6980.63	6378.26	-0.109715	0.428096	0.55137	orf19.7161	SUI3	Putative translation initiation factor; genes encoding ribosomal subunits, translation factors, and tRNA synthetases are downregulated upon phagocytosis by murine macrophage
PIS48237.1	1048.27	873.7	1157.38	1134.09	0.246482	0.173495	0.273636	orf19.7163	orf19.7163	Protein of unknown function
PIS48238.1	2046.02	1893.61	1977.45	1735.83	-0.0839004	0.599081	0.702339	orf19.7164	ENV7	Membrane-associated protein kinase localized in trans-Golgi network; interacts with Arl1p and Sys3p
PIS48239.1	316.044	256.761	306.391	193.311	-0.18188	0.564583	0.672556	orf19.7165	MED9	RNA polymerase II mediator complex subunit; Hap43p-repressed gene
PIS48240.1	8381.61	9286.19	7380.67	6801.56	-0.312393	0.0247101	0.0564879	orf19.6526	orf19.6526	have COPI-coated vesicle, Golgi apparatus, nuclear periphery localization
PIS48241.1	6562.51	6712.63	8365.3	8291.54	0.32396	0.00724342	0.0194156	orf19.6525	orf19.6525	S. cerevisiae ortholog Inp1 is a peripheral membrane protein of peroxisomes involved in peroxisomal inheritance; induced by Mnl1 under weak acid stress
PIS48242.1	22712.9	23569.7	12481.1	11361.7	-0.945244	2.25717e-13	2.7888e-12	orf19.6524	TOM40	Protein involved in mitochondrial protein import; Spider biofilm repressed
PIS48243.1	65621.5	91662.5	24723.1	25383.2	-1.60524	5.68462e-17	9.66018e-16	orf19.6540	PFK2	Phosphofructokinase beta subunit; fructose 2,6-bisphosphate, AMP activated; ATP inhibited; phagocytosis, hyphal repressed; fluconazole-induced; stationary-phase enriched; flow model biofilm induced; rat catheter/Spide
PIS48244.1	4902.36	3113.23	1627.42	1784.41	-1.18038	6.48096e-07	3.81092e-06	orf19.7157	orf19.7157	Protein with a tubulin binding cofactor C domain; flow model biofilm induced
PIS48245.1	229150	250814	691230	683709	1.50131	1.03533e-33	5.66305e-32	orf19.1847	ARO10	Aromatic decarboxylase; Ehrlich fusel oil pathway of aromatic alcohol biosynthesis; alkaline repressed; protein abundance affected by URA3 expression in CAI-4 strain; Spider biofilm induced
PIS48246.1	37870.2	42104	85199.5	83248.5	1.06171	1.63442e-16	2.66533e-15	orf19.7156	FAA2-3	Predicted acyl CoA synthetase
PIS48247.1	9213.06	8544.43	7145.19	6612.22	-0.363459	0.0065538	0.017785	orf19.6539	RVB2	Putative trancription modulator; RuvB-like protein family member; heterozygous null mutant displays sensitivity to virgineone
PIS48248.1	4748.93	4796.44	2750.25	3192.11	-0.672748	6.25914e-06	3.14514e-05	orf19.6538	VMA11	Predicted ortholog of S. cerevisiae Tfp3/Vma11; c' subunit of the V0 subcomplex of the vacuolar ATPase; required for hemoglobin-iron utilization; Spider biofilm repressed
PIS48249.1	1054.71	741.754	578.234	505.582	-0.697789	0.0039113	0.0113346	orf19.6537	orf19.6537	have role in chromosome segregation and nuclear MIS12/MIND complex, spindle pole localization
PIS48250.1	4760.88	4234.18	3083.01	2962.11	-0.564929	8.14023e-05	0.000341681	orf19.6536	IQG1	Actomyosin ring component at bud neck; cell-cycle regulated ser phosphorylation at CDK sites regulate association with Bni1/Bnr1, Iqg1 degradation, and ring disassembly; mutation causes cytokinetic defects; rat cathet
PIS48251.1	9408.75	8552.76	6588.78	6296.97	-0.472998	0.000386909	0.00140211	orf19.6534.2	CRN1	Coronin; cortical actin cytoskeletal component; predicted role in regulation of actin patch assembly; rat catheter and Spider biofilm repressed
PIS48252.1	4410.84	3291.53	4310.39	4517.52	0.191192	0.309386	0.430925	orf19.6017	orf19.6017	Protein of unknown function; Spider biofilm induced
PIS48253.1	15204.1	16003.6	14491.3	14559.8	-0.102182	0.394372	0.517194	orf19.6018	LRO1	Acyltransferase that catalyzes diacylglycerol esterification of phospholipids; role in lipid storage, triglyceride biosynthesis; flow model biofilm repressed
PIS48254.1	12408.4	11899	5646.87	5849.88	-1.06831	3.66604e-18	6.92459e-17	orf19.6020	orf19.6020	have Atg8 ligase activity, role in C-terminal protein lipidation, CVT pathway, autophagosome assembly, late nucleophagy, mitophagy, piecemeal microautophagy of nucleus and cytosol, nucleus localization
PIS48255.1	19434.9	11805.1	5541.41	5321.5	-1.45844	1.02376e-09	8.47916e-09	CLUG_00973	#N/A	#N/A
PIS48256.1	20182.7	15140.6	16100.5	17154.1	-0.0850371	0.639706	0.738425	CLUG_00972	#N/A	#N/A
PIS48257.1	839.722	678.752	853.713	1140.04	0.375888	0.10345	0.183271	orf19.6024	orf19.6024	Protein of unknown function
PIS48258.1	2602.77	1967.31	1712.88	1691.22	-0.413904	0.0312341	0.0691151	orf19.6026	ERG2	C-8 sterol isomerase; enzyme of ergosterol biosynthesis; converts fecosterol to episterol; mutant is hypersensitive to multiple drugs; ketoconazole-induced; flow model and Spider biofilm repressed
PIS48259.1	4723.21	3844.28	4742.25	5135.13	0.200705	0.227596	0.337505	orf19.6023	orf19.6023	Protein with a predicted multidrug transporter domain; Hap43-repressed gene
PIS48260.1	2071.74	1836.55	1340.12	1296.67	-0.557848	0.00039074	0.00141404	orf19.6027	orf19.6027	Protein of unknown function
PIS48261.1	2887.58	3431.8	7289.75	6933.41	1.15036	8.91499e-14	1.15302e-12	orf19.6028	HGC1	Hypha-specific G1 cyclin-related protein involved in regulation of morphogenesis, biofilm formation; Cdc28-Hgc1 maintains Cdc11 S394 phosphorylation during hyphal growth; required for virulence in mice; regulated by N
PIS48262.1	5990.14	5720.06	6118.73	5749.75	0.0190784	0.882718	0.921136	orf19.6029	ROT1	Similar to S. cerevisiae Rot1p, which is involved in cell wall 1,6-beta-glucan biosynthesis; has predicted transmembrane region; possibly an essential gene, disruptants not obtained by UAU1 method
PIS48263.1	8072.91	8796.44	9242.65	9083.62	0.118191	0.358142	0.482702	orf19.6031	VPS27	trafficking
PIS48264.1	31193.8	35200	27291.6	27993.4	-0.260697	0.0502961	0.102925	orf19.6032	SPE1	Ornithine decarboxylase; enzyme of polyamine biosynthesis; mutant is viable; functionally complements polyamine auxotrophy of S. cerevisiae spe1 mutant; downregulated upon adherence to polystyrene
PIS48265.1	5999.33	5532.25	5635.96	5813.2	-0.0103948	0.936885	0.958796	orf19.6033	CMP1	Catalytic subunit of calcineurin (Ca[2+]-calmodulin-regulated S/T protein phosphatase); required for wild-type virulence, resistance to high pH, Na(+), Li(+), Mn(2+), and fluconazole tolerance; micafungin is fungicida
PIS48266.1	6587.32	6022	6845.16	7438.99	0.177237	0.198887	0.303504	orf19.2995	orf19.2995	Protein of unknown function; induced by nitric oxide; rat catheter and Spider biofilm induced
PIS48267.1	4284.97	3676.67	5723.24	5809.23	0.525635	0.00038045	0.00138348	orf19.2996	orf19.2996	have cytoplasm localization
PIS48268.1	2231.6	2793.46	3294.84	2737.08	0.256919	0.177811	0.278879	orf19.2998	TSR2	Protein with a predicted role in pre-rRNA processing; repressed by prostaglandins
PIS48269.1	2205.88	2742.35	2773.89	2524.94	0.0970732	0.582856	0.688853	orf19.3000	ORC1	Putative origin recognition complex large subunit; essential for viability; similar to S. cerevisiae Orc1p origin recognition complex subunit
PIS48270.1	1332.16	1111.44	965.542	944.744	-0.347489	0.0540861	0.10957	orf19.3001	TEM1	Putative GTPase involved in mitotic exit and cytokinesis; induced under Cdc5p depletion
PIS48271.1	112459	107786	59950.9	60324.8	-0.864218	9.03715e-14	1.16595e-12	orf19.3002	RPS1	Putative ribosomal protein 10 of the 40S subunit; elicits host antibody response during infection; transcript induced during active growth; Spider biofilm repressed
PIS48272.1	43426.7	40620.5	37450.7	40099.6	-0.114746	0.363062	0.486958	orf19.3003	orf19.3003	Putative lipid-binding protein with a predicted role in calcium-dependent phospholipid-binding
PIS48273.1	58237.6	62850.6	34009.4	32466.3	-0.855322	6.73655e-12	7.26357e-11	orf19.3003.1	RPL6	Ortholog of S. cerevisiae ribosomal subunit, Rpl6B; transposon mutation affects filamentous growth; translation-related genes are downregulated upon phagocytosis by murine macrophage; Hap43-induced; Spider biofilm rep
PIS48274.1	13736	17516.8	17035.2	16414.6	0.0960811	0.567157	0.675247	orf19.1030	orf19.1030	Putative peptidyl-prolyl cis-trans isomerase
PIS48275.1	1145.66	858.247	4254.93	4835.74	2.11744	4.96296e-27	1.80976e-25	orf19.2882	XUT1	family; rat catheter biofilm induced
PIS48276.1	1633.51	1794.95	1679.24	1658.51	-0.0375544	0.802997	0.864399	orf19.5796	SHE9	Protein with similarity to S. cerevisiae She9p, which inhibits growth when overproduced; gene has possible growth-regulation element; fungal-specific (no human or murine homolog)
PIS48277.1	21199.8	27982.2	8281.66	8112.11	-1.54807	2.51679e-18	4.80569e-17	orf19.1586	FGR22	Putative phosphatidylinositol-specific phospholipase C (PI-PLC); predicted type 2 membrane protein; no S. cerevisiae ortholog; role in, and regulated by, filamentation, Hap43p; almost identical to orf19.5797
PIS48278.1	4233.52	3995.25	3929.45	3922.72	-0.0669137	0.606506	0.709459	#N/A	#N/A	#N/A
PIS48279.1	39603.8	44224.7	46197.8	44737.1	0.11596	0.374656	0.498175	orf19.5799	orf19.5799	have cytoplasm localization
PIS48280.1	30939.3	22457.1	13108.5	12988.5	-1.00564	9.85844e-08	6.51973e-07	orf19.5801	RNR21	Ribonucleoside-diphosphate reductase; regulated by tyrosol and cell density; ciclopirox olamine, fluconazole or flucytosine induced; regulated by Sef1, Sfu1, and Hap43
PIS48281.1	1842.98	2010.11	2369.3	2064.95	0.199291	0.21529	0.323367	orf19.5802	orf19.5802	have transferase activity, role in maturation of SSU-rRNA and cytoplasm, nucleus localization
PIS48282.1	15571.6	14661.5	16039.6	16080.5	0.0863556	0.476139	0.597913	orf19.5804	HYU1	Putative hydantoin utilization protein A; induced upon adherence to polystyrene; regulated by Gcn2p and Gcn4p
PIS48283.1	3391.96	3358.1	2897.53	3323.95	-0.115891	0.434078	0.557433	orf19.5821	orf19.5821	Protein of unknown function
PIS48284.1	19938.4	13332.6	14934.1	15850.5	-0.108361	0.610661	0.713366	orf19.5823	SGT2	Putative small tetratricopeptide repeat (TPR)-containing protein; protein abundance is affected by URA3 expression in the CAI-4 strain background; Mig1-regulated
PIS48285.1	1229.27	1037.74	787.344	634.456	-0.651708	0.00168502	0.00537955	orf19.7353	KIP3	Putative kinesin, involved in mitotic spindle organization
PIS48286.1	3587.65	1857.95	6183.29	5632.78	1.04833	0.000209737	0.000805653	orf19.4082	DDR48	Immunogenic stress-associated protein; filamentation regulated; induced by benomyl/caspofungin/ketoconazole or in azole-resistant strain; Hog1, farnesol, alkaline repressed; stationary phase enriched; Spider, flow mod
PIS48287.1	8750.94	9998.22	18389.8	15865.4	0.854221	3.76048e-08	2.63988e-07	orf19.7349	CHS4	Activator of Chs3p chitin synthase; required for wild-type wall chitin content, but not for hyphal growth; mutant resistant to Calcofluor white; prenylation and 2 transmembrane segments predicted; functional homolog o
PIS48288.1	6143.57	4879.65	4059.46	4211.2	-0.405968	0.0166909	0.0404822	orf19.7347	orf19.7347	have ubiquitin-protein transferase activity, role in ER-associated ubiquitin-dependent protein catabolic process, protein monoubiquitination, protein polyubiquitination and endoplasmic reticulum membrane localization
PIS48289.1	1712.52	2155.13	2432.04	2187.88	0.250742	0.172091	0.272266	#N/A	#N/A	#N/A
PIS48290.1	8269.52	6373.85	3999.45	3910.82	-0.868208	8.63415e-07	5.00419e-06	CLUG_00939	#N/A	#N/A
PIS48291.1	5516.08	4473.11	4459.49	5132.15	-0.0575811	0.741768	0.818454	#N/A	#N/A	#N/A
PIS48292.1	16460	16909.4	12338.4	11538.2	-0.477504	0.000111392	0.000449594	orf19.7001	YCK2	Plasma membrane protein similar to S. cerevisiae casein kinase I, Yck2p; null mutant has defect in damaging oral epithelial cells and in hyphal branching; transcription is activated in weak acid stress or on contact w
PIS48293.1	1624.32	741.754	1480.13	1636.7	0.363836	0.26102	0.376853	orf19.4474	orf19.4474	have proteasome binding activity, role in cellular response to arsenic-containing substance, proteasome-mediated ubiquitin-dependent protein catabolic process and cytoplasm, nucleus localization
PIS48294.1	1769.48	1912.63	1982	1541.53	-0.0613829	0.745418	0.8215	orf19.1029	RPP1	Putative ortholog of S. cerevisiae Rpp1; subunit of both RNase MRP and nuclear RNase P; rat catheter and Spider biofilm induced
PIS48295.1	1605.95	1352.75	2047.46	1689.24	0.327434	0.0833408	0.153984	orf19.1028	ELA1	Elongin A; F-box protein; ubiquitin-protein ligase; role in protein ubiquitination and ubiquitin-dependent protein catabolism; rat catheter biofilm induced
PIS48296.1	6606.61	8533.74	8704.42	7890.05	0.129422	0.467477	0.589935	orf19.1027	PDR16	Phosphatidylinositol transfer protein; induction correlates with CDR1, CDR2 overexpression/azole resistance; fluphenazine, 17-beta-estradiol, ethynyl estradiol, NO induced; farnesol-downregulated in biofilm; rat cathe
PIS48297.1	1881.57	1815.16	2829.35	2343.52	0.47474	0.00453314	0.0129016	orf19.1026	orf19.1026	have role in exonucleolytic trimming to generate mature 3'-end of 5.8S rRNA from tricistronic rRNA transcript (SSU-rRNA, 5.8S rRNA and LSU-rRNA), <a href="#GOsection">more</a>
PIS48298.1	520.003	509.956	130.921	136.805	-1.86609	6.28041e-16	9.72815e-15	orf19.1026.1	orf19.1026.1	Protein of unknown function
PIS48299.1	93269.8	104152	42787.5	41274.3	-1.21639	1.18957e-20	2.65806e-19	orf19.4457	BNI4	Protein required for wild-type cell wall chitin distribution, morphology, hyphal growth; not essential; similar to S. cerevisiae Bni4p (targeting subunit for Glc7p phosphatase, involved in bud-neck localization of chi
PIS48300.1	2241.71	1879.35	1558.32	1437.44	-0.450565	0.00856876	0.0224636	orf19.4459	orf19.4459	Predicted heme-binding stress-related protein; Tn mutation affects filamentous growth; induced during chlamydospore formation in C. albicans and C. dubliniensis; Spider biofilm induced
PIS48302.1	38560.2	32708.5	24297.6	28931.2	-0.412646	0.0124515	0.0313887	#N/A	#N/A	#N/A
PIS48303.1	47477.4	52485	48508	52314.8	0.0122216	0.926861	0.951133	orf19.3335	orf19.3335	Plasma membrane protein of unknown function; colony morphology-related gene regulation by Ssn6; repressed by nitric oxide
PIS48304.1	34727.2	31801.5	17769.8	17651.7	-0.898951	7.2973e-13	8.63021e-12	orf19.3334	RPS21	subunit; repressed upon phagocytosis by murine macrophage; positively regulated by Tbf1; Spider biofilm repressed
PIS48305.1	16129.3	20355.4	17137.9	14705.5	-0.191652	0.279186	0.398696	orf19.3333	orf19.3333	binding, ribonuclease P RNA binding, tRNA binding activity
PIS48306.1	12436	11906.1	10495.5	10304.9	-0.224473	0.0626045	0.12303	orf19.1402	CCT2	Chaperonin of the cytosolic TCP1 ring complex; protein present in exponential and stationary-phase yeast cells, but higher amounts in stationary phase; GlcNAc-induced protein
PIS48307.1	10758.4	10686.5	11586.5	10746.1	0.0578664	0.64407	0.742321	orf19.2407	DPS1-1	Putative tRNA-Asp synthetase; genes encoding ribosomal subunits, translation factors, tRNA synthetases are downregulated upon phagocytosis by murine macrophage; protein enriched in stationary phase yeast cultures
PIS48308.1	2826.94	2370.28	2727.52	3152.45	0.173594	0.316754	0.438743	orf19.6404	GSH2	stress-induced
PIS48309.1	10540.6	6046.96	3291.21	3662.99	-1.19091	3.86787e-06	2.00694e-05	orf19.6403.1	RPP2A	Acidic ribosomal protein; likely role in translation elongation regulation; interacts with Rpp1B; 1 of 4 similar ribosomal proteins (Rpp1A, Rpp1B, Rpp2A, Rpp2B); CUG start codon; upstream uORFs; Tbf1-induced; Spider b
PIS48310.1	3807.23	2465.38	2929.36	2979.96	-0.083176	0.715771	0.799684	orf19.6403	orf19.6403	have adenyl-nucleotide exchange factor activity, role in SRP-dependent cotranslational protein targeting to membrane, translocation and endoplasmic reticulum localization
PIS48311.1	456.611	556.315	655.514	597.776	0.298588	0.159535	0.256386	orf19.3528	orf19.3528	Protein of unknown function; Spider biofilm induced
PIS48312.1	5430.63	4728.68	4219.47	5027.07	-0.1333	0.423944	0.547095	orf19.3529	ABP2	Putative alpha-actinin-like protein; induced by alpha pheromone in SpiderM medium
PIS48313.1	3448.93	4121.25	3540.32	3493.47	-0.103727	0.508954	0.627057	orf19.3530	CKA2	Catalytic alpha-subunit of protein kinase CK2; interaction with calcineurin pathway affects fluconazole sensitivity; synthetically lethal with CKA1; attenuated virulence in a mouse oropharyngeal candidiasis but not in
PIS48314.1	393.218	231.798	560.051	392.569	0.555291	0.0878017	0.160868	orf19.3531	orf19.3531	have role in regulation of DNA-dependent DNA replication initiation and DNA replication preinitiation complex, chromosome, centromeric region, endoplasmic reticulum, nuclear envelope, spindle pole body localization
PIS48315.1	5178.9	5389.6	3718.52	3352.7	-0.57141	3.77505e-05	0.000167705	orf19.3532	MRPL10	Putative mitochondrial large subunit ribosomal protein; colony morphology-related gene regulation by Ssn6
PIS48316.1	6500.96	5049.63	4946.81	4773.29	-0.243548	0.163997	0.262386	#N/A	#N/A	#N/A
PIS48317.1	4593.67	4364.94	4164.01	4132.88	-0.1095	0.393268	0.51629	orf19.1570	ERG7	2,3-epoxysqualene-lanosterol cyclase (lanosterol synthase), conversion of 2,3-oxidosqualene to lanosterol in sterol biosynthesis; fluconazole-induced; possibly essential, disruptants not obtained by UAU1 method; rat c
PIS48318.1	6296.08	8103.42	9257.2	7305.16	0.196179	0.32289	0.444662	orf19.1569	UTP22	Putative U3 snoRNP protein; Ssr1-induced; repressed by prostaglandins; heterozygous null mutant is resistant to parnafungin
PIS48319.1	675.269	989.005	819.165	805.957	-0.0314362	0.894948	0.930569	orf19.3565	orf19.3565	Protein of unknown function
PIS48320.1	3905.54	6231.21	6484.22	5101.42	0.184062	0.457896	0.579795	orf19.3564	RPC40	Putative RNA polymerase; protein level decreases in stationary phase cultures; Hap43p-induced gene
PIS48321.1	8614.96	7526.9	4991.36	5574.29	-0.601336	7.07593e-05	0.000300613	orf19.3558	orf19.3558	have Golgi apparatus, endoplasmic reticulum localization
PIS48322.1	6370.5	7850.23	6312.39	5236.24	-0.292775	0.105598	0.186511	orf19.3559	orf19.3559	S. cerevisiae ortholog Mrps35p is a structural constituent of ribosome and localizes to mitochondrial small ribosomal subunit; the snoRNA CD39 is encoded within the MRPS35 intron
PIS48323.1	2281.22	2006.54	1765.61	1829.02	-0.250421	0.105896	0.186912	orf19.3561	CDC7	Catalytic subunit of Dbf4p-regulated serine/threonine protein kinase; negative regulator of hyphal development; cell-cycle regulated periodic mRNA expression; S. cerevisiae ortholog is not cell-cycle regulated
PIS48324.1	3761.29	8147.41	10831.9	9315.59	0.702663	0.0225373	0.0523181	orf19.3563	orf19.3563	Protein of unknown function
PIS48325.1	2903.2	5157.8	5151.37	4005	0.173536	0.527534	0.64286	orf19.3553	RPF2	Putative pre-rRNA processing protein; Hap43p-induced gene; mutation confers hypersensitivity to 5-fluorocytosine (5-FC), 5-fluorouracil (5-FU), and tubercidin (7-deazaadenosine)
PIS48326.1	7257.08	7739.68	7069.73	7341.84	-0.0566593	0.656022	0.752465	orf19.3552	orf19.3552	have structural constituent of nuclear pore activity
PIS48327.1	1223.75	1235.07	1230.11	1195.55	-0.0191325	0.899901	0.933235	#N/A	#N/A	#N/A
PIS48328.1	3649.21	3428.23	5215.93	4981.47	0.51999	8.47618e-05	0.000354649	orf19.3549	CDC21	Putative thymidylate synthase; flucytosine induced; rat catheter biofilm repressed; Spider biofilm repressed
PIS48329.1	1873.3	1900.74	2242.02	2285.03	0.258878	0.0598	0.118763	orf19.3548	orf19.3548	have mitochondrial inner membrane localization
PIS48330.1	2700.16	2162.26	3177.56	3492.48	0.444937	0.011641	0.0295157	orf19.5441	ULP3	from proteins
PIS48331.1	8308.11	6868.36	10405.5	11749.3	0.534786	0.00110078	0.0036723	orf19.5442	orf19.5442	Protein of unknown function
PIS48332.1	8882.32	10036.3	7558.86	7912.85	-0.285978	0.039006	0.0834981	orf19.5443	BNA4	Putative kynurenine 3-monooxygenase, involved in NAD biosynthesis; transposon mutation affects filamentous growth; Hap43p-repressed gene; oral infection upregulated; mutants have reduced capacity to damage oral epithe
PIS48333.1	8559.84	7982.18	5687.79	5399.81	-0.570116	1.16613e-05	5.6645e-05	orf19.5444	TIM44	Protein involved in transport across membranes; Spider biofilm repressed
PIS48334.1	10820.8	9162.56	7081.55	7226.85	-0.474325	0.00137233	0.00447584	orf19.5445	GLO3	Putative ARF GTPase activator; role in COPI coating of Golgi vesicle, ER to Golgi vesicle-mediated transport, retrograde Golgi to ER vesicle-mediated transport; Spider biofilm repressed
PIS48335.1	8145.49	5426.45	3185.74	3393.35	-1.00754	4.02969e-06	2.08677e-05	orf19.5447	HGT19	Putative MFS glucose/myo-inositol transporter; 20 member family; 12 transmembrane segments, extended N terminus; expressed in rich medium; Hap43, phagocytosis, rat catheter, Spider and flow model biofilm induced
PIS48336.1	967.426	820.209	1339.21	1288.74	0.542029	0.0021472	0.00665583	orf19.5449	orf19.5449	Predicted integral membrane protein; Spider biofilm induced
PIS48337.1	15219.7	15530.5	17031.5	18604.4	0.210237	0.0972537	0.174174	orf19.5450	ETR1	Putative 2-enoyl thioester reductase; protein present in exponential and stationary growth phase yeast cultures; rat catheter biofilm repressed
PIS48338.1	10092.3	9844.88	14066.7	14852.2	0.530669	1.37982e-05	6.63503e-05	orf19.5454	DAL1	Putative allantoinase; transcript regulated by Nrg1 and Mig1; macrophage/pseudohyphal-repressed
PIS48339.1	1568.28	1522.74	970.088	846.602	-0.750769	7.21155e-06	3.58597e-05	orf19.3533	orf19.3533	have role in ascospore formation, mitochondrion organization, positive regulation of transcription from RNA polymerase II promoter
PIS48340.1	4264.76	3449.63	3252.11	3328.91	-0.224939	0.177086	0.277991	orf19.3534	RHO3	Putative Rho family GTPase; possible substrate of protein farnesyltransferase and geranylgeranyltransferase type I; greater transcription in hyphal form than yeast form; plasma membrane-localized
PIS48341.1	3238.54	6266.87	8073.46	6340.59	0.561771	0.0531507	0.1078	orf19.7599	UTP5	Putative U3 snoRNA-associated protein; Hap43p-induced gene; mutation confers resistance to 5-fluorocytosine (5-FC), 5-fluorouracil (5-FU), and tubercidin (7-deazaadenosine); physically interacts with TAP-tagged Nop1p
PIS48342.1	3498.54	3327.19	3299.39	2912.55	-0.133797	0.363823	0.487605	orf19.5792	SMP3	biosynthesis; catalyzes mannosylation of Man3-GPI precursor; essential for viability; 8-9 transmembrane regions predicted; has HQEXRF motif; functional homolog of S. cerevisiae Smp3p
PIS48343.1	8720.62	6933.73	5703.24	5487.05	-0.474499	0.00457964	0.0129987	orf19.5793	PR26	Protein with similarity to proteasomal 26S regulatory subunit of S. cerevisiae, H. sapiens, Methanobacterium thermoautotrophicum (Archaebacterium)
PIS48344.1	7680.61	8676.38	12873.9	12707	0.636625	2.69688e-06	1.43188e-05	orf19.1240	orf19.1240	Protein of unknown function
PIS48345.1	12459.9	12274.6	16717	18562.8	0.505903	0.000105926	0.00043179	orf19.1244	GYP2	have GTPase activator activity, role in intracellular protein transport and cell division site, cytosol localization
PIS48346.1	17169.3	17447.9	17624.3	17357.3	0.0149789	0.897599	0.931956	orf19.1246	orf19.1246	Putative eisosome component role in proper eisosome assembly; upregulated in cyr1 null mutant
PIS48347.1	378.518	303.121	348.213	447.093	0.208917	0.421797	0.544794	orf19.1247	orf19.1247	Protein of unknown function
PIS48348.1	5736.57	5300.45	3719.43	3542.05	-0.596116	9.5165e-06	4.66149e-05	orf19.1248	orf19.1248	Putative RNA polymerase II subunit B44; heterozygous null mutant exhibits resistance to parnafungin in the C. albicans fitness test; Spider biofilm repressed
PIS48349.1	2382.28	2775.63	2732.97	2184.91	-0.0665126	0.721085	0.804252	orf19.1249	orf19.1249	have 1-(5-phosphoribosyl)-5-[(5-phosphoribosylamino)methylideneamino]imidazole-4-carboxamide isomerase activity, role in histidine biosynthetic process and cytosol, nucleus localization
PIS48350.1	1073.08	1954.24	1982.91	1666.44	0.253784	0.370561	0.493982	orf19.1250	orf19.1250	and cytoplasm, nucleolus localization
PIS48352.1	2158.1	1967.31	2342.03	2415.89	0.202159	0.164156	0.26256	orf19.1251	BRN1	Putative condensin complex subunit; cell-cycle regulated periodic mRNA expression
PIS48353.1	5149.5	4688.26	10567.3	11609.5	1.15568	1.30151e-16	2.15591e-15	#N/A	#N/A	#N/A
PIS48354.1	154607	127577	116593	124129	-0.225307	0.14224	0.235172	orf19.1252	YME1	have ATP-dependent peptidase activity
PIS48356.1	3318.47	3827.64	3213.93	2533.86	-0.305817	0.0985845	0.175958	orf19.585	orf19.585	have structural constituent of ribosome activity and mitochondrial large ribosomal subunit localization
PIS48357.1	4352.04	4574.15	3535.77	3116.76	-0.417341	0.00414267	0.0119195	orf19.586	ERV46	Putative ER-derived vesicle protein; COPII-coated vesicle complex subunit; transcript induced by filamentous growth; Spider biofilm repressed
PIS48358.1	1557.25	1521.55	1629.24	1789.36	0.148213	0.329247	0.451521	orf19.587	orf19.587	have mRNA binding activity and transcription export complex localization
PIS48359.1	6866.61	7572.07	7984.36	8622.65	0.199164	0.147744	0.241759	orf19.248	APL5	Ortholog of S. cerevisiae and S. pombe Apl5; subunit of the AP-3 adaptor complex involved in Golgi-to-vacuole transport; phosphorylated protein; mutant is viable;
PIS48360.1	382.193	316.196	497.318	467.911	0.447409	0.0464306	0.0965956	orf19.247	orf19.247	have role in endosome organization, regulation of protein localization and BLOC-1 complex, endosome localization
PIS48361.1	4063.56	3947.7	5622.33	6338.61	0.569725	5.06648e-05	0.000219868	orf19.246	orf19.246	Predicted metalloendopeptidase; Spider biofilm induced
PIS48362.1	8184.08	6657.95	6529.68	6404.04	-0.195007	0.223173	0.33226	YBR223C	#N/A	#N/A
PIS48363.1	3969.85	3557.8	2924.81	3102.88	-0.316002	0.02887	0.0646467	orf19.262	SMC3	Protein similar to S. cerevisiae Smc3p, which is an ATPase involved in sister chromatid cohesion; likely to be essential for growth, based on an insertional mutagenesis strategy
PIS48364.1	15836.2	14787.5	11398.3	12188.5	-0.372196	0.00378276	0.0110338	orf19.260	SLD1	Sphingolipid delta-8 desaturase; catalyzes desaturation at C8 in the long-chain base moiety of ceramides in glucosylceramide synthesis, important for virulence; ketoconazole and hypoxia induced; Hap43-repressed; Spide
PIS48365.1	1025.31	1094.8	1073.73	914.013	-0.0901273	0.616683	0.718164	orf19.259	orf19.259	Protein with a predicted role in 60S ribosomal subunit assembly; flow model biofilm induced
PIS48366.1	1379.94	1794.95	1110.1	1192.58	-0.449288	0.0227029	0.0526325	orf19.263.1	orf19.263.1	Protein of unknown function; gene has intron; Spider biofilm induced
PIS48367.1	10557.2	9943.54	8174.37	7512.35	-0.381244	0.00385161	0.0111863	orf19.269	SES1	Seryl-tRNA synthetase; charges the tRNA that recognizes the CUG codon, which typically specifies Leu, but specifies Ser in C. albicans; complements S. cerevisiae ses1 mutant viability; soluble protein in hyphae; macro
PIS48368.1	1774.07	1501.34	1212.84	1180.68	-0.443479	0.00923009	0.0240293	orf19.268	orf19.268	have role in transcription-coupled nucleotide-excision repair and Ddb1-Ckn1 complex, cytosol localization
PIS48369.1	10028	9053.2	11549.2	11556	0.272489	0.0373536	0.0804198	orf19.267	orf19.267	Protein required for normal filamentous growth; mRNA binds She3
PIS48370.1	1701.49	1268.35	5143.19	6068.97	1.85834	1.84138e-20	4.04565e-19	orf19.265	orf19.265	Protein with a ribonuclease III domain; flow model biofilm induced; Spider biofilm induced
PIS48371.1	406.08	344.725	806.436	798.026	1.06099	1.16253e-07	7.61153e-07	orf19.3365	DAO2	Putative D-amino acid oxidase; rat catheter biofilm induced
PIS48372.1	41444.1	46454.7	81281.9	72390.4	0.793922	2.70594e-08	1.92012e-07	orf19.5169	orf19.5169	have cytosol, nucleus localization
PIS48373.1	35334.5	83210.8	63031.1	53979.3	-0.0172399	0.957383	0.971443	#N/A	#N/A	#N/A
PIS48374.1	180685	232197	108913	106576	-0.918674	4.22016e-08	2.93953e-07	#N/A	#N/A	#N/A
PIS48375.1	1447.01	1219.61	1933.81	1918.24	0.518835	0.00190708	0.00600724	orf19.3639	orf19.3639	have DNA-3-methyladenine glycosylase activity, damaged DNA binding activity, role in DNA dealkylation involved in DNA repair, base-excision repair, AP site formation and cytoplasm, nucleus localization
PIS48376.1	26774.6	22149.2	24155.8	25784.7	0.0290841	0.850485	0.90002	orf19.3635	orf19.3635	Protein of unknown function
PIS48377.1	1405.66	1451.41	1768.34	1729.88	0.28782	0.047131	0.0978201	orf19.3633	orf19.3633	have role in purine nucleobase catabolic process and cytosol, nucleus localization
PIS48378.1	803.892	549.183	776.434	919.961	0.309178	0.214316	0.322272	orf19.3631	STN1	Protein involved in telomere maintenance; forms a complex with Ten1p
PIS48379.1	2129.62	2862.41	2925.72	2905.61	0.218662	0.254569	0.368756	orf19.3630	RRP8	Ribosomal protein; Hap43-induced; F-12/CO2 early biofilm and rat catheter biofilm induced
PIS48380.1	5019.96	6167.02	1818.35	1649.58	-1.65279	4.57272e-22	1.10651e-20	orf19.3629	DSE1	Essential cell wall protein involved in cell wall integrity and rigidity; periodic mRNA expression peaks at M/G1 phase; Ace2p-induced; required for virulence in a mouse model of infection
PIS48381.1	12527.8	12983.1	16333.3	16271.8	0.350415	0.00302875	0.00902765	orf19.3628	RSP5	Putative NEDD4 family E3 ubiquitin ligase; induced during infection of murine kidney, compared to growth in vitro; has murine homolog; possibly an essential gene, disruptants not obtained by UAU1 method
PIS48382.1	1174.14	1147.1	9154.46	11346.8	3.07829	2.58322e-76	7.9791e-74	orf19.2220	orf19.2220	Protein of unknown function; Hap43-repressed gene; by Rgt1; repressed in Spider biofilms by Bcr1, Tec1, Brg1, Rob1 and induced by Efg1, Ndt80; Spider biofilm induced
PIS48383.1	4068.15	4839.23	4257.66	4167.58	-0.0785501	0.61115	0.71362	orf19.2222	orf19.2222	Putative casein kinase; plasma membrane-localized
PIS48384.1	3474.65	3774.15	2450.22	2628.03	-0.505646	0.0003812	0.00138525	orf19.2660	EAF3	Subunit of the NuA4 histone acetyltransferase complex; rat catheter and Spider biofilm induced
PIS48385.1	348575	363596	172437	199488	-0.923892	3.29535e-11	3.24184e-10	orf19.1354	UCF1	Upregulated by cAMP in filamentous growth; induced in high iron, decreased upon yeast-hypha switch; downregulation correlates with clinical fluconazole resistance; Ras1-regulated; Hap43-repressed; flow model biofilm i
PIS48386.1	12775	13168.5	3794.89	4377.74	-1.64176	1.0658e-30	5.04192e-29	orf19.1352	TIM22	Mitochondrial inner membrane protein; predicted role in protein import; Hap43-repressed gene; flow model biofilm induced; Spider biofilm repressed
PIS48387.1	4447.59	3895.4	5039.55	5507.87	0.332368	0.0264706	0.0600161	orf19.7298	CHS2	Chitin synthase; nonessential; required for wild-type chitin deposition in hyphae; transcript regulated during dimorphic transition; Chs1 and Chs2, but not Chs3, are inhibited by the protoberberine HWY-289; flow model
PIS48388.1	899.44	670.431	1847.44	1422.57	1.01492	1.16064e-05	5.64309e-05	orf19.2251	AAH1	Adenine deaminase; purine salvage and nitrogen catabolism; colony morphology-related regulation by Ssn6; Hog1, CO2-induced; chlamydospore formation repressed in C. albicans and C. dubliniensis; rat catheter and F-12/C
PIS48389.1	10537	9498.97	18776.2	19626.5	0.926505	2.37965e-12	2.66999e-11	CLUG_02430	#N/A	#N/A
PIS48390.1	8463.37	4934.33	9534.5	11139.7	0.59474	0.0196216	0.0465683	orf19.2480.1	AUT7	Putative autophagosome protein; macrophage/pseudohyphal-repressed; alternatively spliced intron in 5' UTR; Spider biofilm induced
PIS48391.1	3548.15	3059.73	2350.21	2489.25	-0.441823	0.00436622	0.0124885	orf19.2494	orf19.2494	amidotransferase complex, mitochondrion localization
PIS48392.1	3620.73	3310.55	3063.91	3018.62	-0.186069	0.177653	0.278715	orf19.2492	STE3	Protein similar to S. cerevisiae Ste3p, the receptor for a-factor mating pheromone; alpha mating-type-specific transcription
PIS48393.1	13769.1	16450.5	17552.5	15860.4	0.142421	0.362454	0.486763	orf19.2489	orf19.2489	Putative karyopherin beta; repressed by nitric oxide
PIS48394.1	666.082	1081.72	1694.7	1450.33	0.80529	0.00196423	0.00617244	orf19.2488	FAL1	eIF4A subfamily of DEAD-box ATP-dependent RNA helicases; predicted nucleolar protein required for maturation of 18S rRNA; Spider biofilm induced
PIS48395.1	655.057	1214.86	1230.11	1215.38	0.363392	0.209102	0.315698	orf19.2487	orf19.2487	Protein with a predicted phosphoribulokinase/uridine kinase domain; Spider biofilm induced
PIS48396.1	9677.02	10573.6	10952.8	10743.1	0.0983722	0.443626	0.565686	orf19.2485	orf19.2485	have promoter-specific chromatin binding, protein complex binding, structural constituent of nuclear pore activity
PIS48397.1	10289.8	10817.2	10903.7	12432.4	0.14277	0.307748	0.428871	orf19.2484	orf19.2484	have fungal-type vacuole localization
PIS48398.1	3253.24	2353.64	1505.59	1399.77	-0.919032	7.80364e-06	3.86575e-05	orf19.2483	RIM1	Putative single-stranded DNA-binding protein; protein level decreases in stationary phase cultures; rat catheter biofilm repressed
PIS48399.1	23144.7	26715	9825.43	10439.8	-1.27943	3.13633e-19	6.45838e-18	orf19.411	orf19.411	Protein similar to GTPase regulators; induced in low iron; transcript activated by Mnl1 under weak acid stress; Hap43-, Sfu1- and Sef1-regulated; flow model biofilm induced, Spider biofilm induced
PIS48400.1	10570	11108.5	8954.44	8991.43	-0.269615	0.0265336	0.060107	orf19.6553	orf19.6553	Membrane-localized protein of unknown function; possibly secreted; fluconazole-induced
PIS48401.1	8026.06	6964.64	4344.03	4854.58	-0.692589	6.45542e-06	3.23449e-05	orf19.6552	orf19.6552	Flavin-linked sulfhydryl oxidase; predicted localization to endoplasmic reticulum lumen; involved in disulfide bond formation within the ER; Spider biofilm induced
PIS48402.1	224.171	275.78	320.029	290.462	0.276154	0.281863	0.400817	orf19.6551.1	STE18	Protein similar to S. cerevisiae Ste18p; expressed in opaque or white MTLa/MTLa or MTLalpha/MTLalpha, but not MTLa/MTLalpha cells; MTLa1p, MTLalpha2p bind promoter region
PIS48403.1	613.714	536.107	454.586	429.249	-0.36859	0.0716029	0.136822	orf19.6551	orf19.6551	have SNAP receptor activity, role in Golgi vesicle transport, vesicle fusion and Golgi medial cisterna, SNARE complex localization
PIS48404.1	3676.77	5213.67	2775.71	2813.41	-0.648484	0.00149436	0.00484076	orf19.6550	orf19.6550	Putative mitochondrial outer membrane protein; regulated by Sef1p-, Sfu1p-, and Hap43p
PIS48405.1	75476.7	90548.7	21308.3	22974.2	-1.87396	1.17467e-34	7.00933e-33	orf19.6548	ISU1	Protein with similarity to NifU; possible role in iron-sulfur cluster biogenesis; induced in low iron; rat catheter biofilm induced; rat catheter and Spider biofilm induced
PIS48406.1	15280.4	14358.4	11658.3	11238.8	-0.368189	0.00295719	0.00885301	orf19.6544	LPI9	Protein phosphatase type 1 regulator; role in chromosome segregation, regulation of phosphoprotein phosphatase activity; rat catheter and Spider biofilm induced
PIS48407.1	57873.8	50206.3	24769.5	22265.4	-1.18117	1.11186e-15	1.69721e-14	orf19.6541	RPL5	Ribosomal protein; repressed upon phagocytosis by murine macrophages; Hap43-induced; Spider biofilm repressed
PIS48408.1	2849.91	2151.56	1324.66	1494.94	-0.802964	5.79919e-05	0.000248787	orf19.3516	orf19.3516	Protein of unknown function; Hap43-repressed; Spider biofilm repressed
PIS48409.1	5991.06	4181.88	2523.86	2420.84	-1.00766	1.17993e-06	6.63361e-06	orf19.3515	orf19.3515	Putative 3-hydroxyanthranilic acid dioxygenase, involved in NAD biosynthesis; Hap43p-repressed gene
PIS48410.1	2170.05	1825.86	1452.86	1769.54	-0.302828	0.108776	0.191095	orf19.3517	orf19.3517	have role in positive regulation of cellular response to hypoxia, protein localization to Golgi apparatus, protein processing, regulation of protein glycosylation
PIS48411.1	9632	10339.4	7391.58	8045.69	-0.366623	0.00607053	0.0167242	orf19.3518	orf19.3518	have dicarboxylic acid transmembrane transporter activity, role in mitochondrial transport and mitochondrial inner membrane localization
PIS48412.1	4523.84	4916.5	5117.73	5072.67	0.109097	0.408619	0.532158	orf19.5852	orf19.5852	Protein of unknown function; rat catheter biofilm repressed
PIS48413.1	3398.4	3803.87	3794.89	3687.77	0.054614	0.699999	0.787593	orf19.5851	STE13	Putative pheromone-processing dipeptidyl aminopeptidase; possible Kex2 substrate; transposon mutation affects filamentous growth; induced by low nitrogen, germ tube formation; flow model biofilm repressed
PIS48414.1	5146.74	9042.5	9685.42	7597.61	0.26911	0.315822	0.437567	orf19.5850	NOC2	Putative nucleolar complex protein; Hap43-induced; transposon mutation affects filamentous growth; mutation confers hypersensitivity to 5-fluorouracil (5-FU), tubercidin (7-deazaadenosine); repressed in core stress re
PIS48415.1	13807.6	15485.3	7287.93	7738.38	-0.949716	4.58154e-12	5.01201e-11	orf19.5849	CWT1	Zn2Cys6 transcription factor involved in negative regulation of nitrosative stress response; mutant has cell wall defects; transcription increased at stationary phase; has predicted PAS domain; similar to S. cerevisia
PIS48416.1	34987.2	46427.4	10891	10850.2	-1.86029	1.2758e-25	4.10995e-24	orf19.5848	orf19.5848	RING-type zinc finger protein; upregulated during oral infection; mutants have reduced ability to damage oral epithelial cells; Spider and flow model biofilm induced
PIS48417.1	40334.2	42357.2	37002.4	38279.5	-0.134021	0.26041	0.37618	orf19.1840	orf19.1840	Predicted lipid-binding ER protein; involved in ER-plasma membrane tethering; Spider biofilm induced
PIS48418.1	4839.89	5906.69	7012.45	5939.1	0.263402	0.133156	0.223387	orf19.5847	orf19.5847	have RNA polymerase III activity, role in tRNA transcription from RNA polymerase III promoter and DNA-directed RNA polymerase III complex, cytosol localization
PIS48419.1	4022.22	3718.28	3862.17	3873.15	-0.00117556	0.99298	0.994495	orf19.5845	RNR3	Putative ribonucleotide reductase large subunit; transcript induced in low iron; rat catheter and Spider biofilm induced
PIS48420.1	2653.3	2902.83	4681.33	4391.62	0.697599	7.00125e-07	4.0985e-06	orf19.5846	orf19.5846	Putative TFIIH and nucleotide excision repair factor 3 complex subunit; possibly an essential gene, disruptants not obtained by UAU1 method
PIS48421.1	5361.73	8156.92	7269.75	6692.52	0.0451157	0.838299	0.890894	orf19.5843	SRR1	Two-component system response regulator; involved in stress response; Plc1-regulated; upregulated in cyr1 null mutant; flow model biofilm induced; Spider biofilm induced
PIS48422.1	2080.93	2451.12	3393.03	3316.02	0.556322	0.000379991	0.00138277	orf19.6653	MTG2	Putative Obg family GTPase member; peripheral protein of the mitochondrial inner membrane; associates with the large ribosomal subunit; required for mitochondrial translation; rat catheter biofilm repressed
PIS48423.1	1413.93	2499.85	3919.44	3778.98	0.925084	0.000443189	0.00158744	orf19.6652	DBP8	Protein similar to S. cerevisiae Dbp8p, an ATP-dependent helicase involved in rRNA processing; oxidative stress-repressed via Cap1p; flucytosine repressed; likely to be essential for growth, based on insertional mutag
PIS48424.1	643.113	842.794	912.81	1101.38	0.423603	0.0572689	0.114691	orf19.6650	orf19.6650	Protein of unknown function
PIS48426.1	5279.04	5076.97	6567.87	5590.15	0.227611	0.129592	0.218947	orf19.6649	BRF1	Component of the general transcription factor for RNA polymerase III (TFIIIB); possibly an essential gene, disruptants not obtained by UAU1 method
PIS48427.1	4736.07	7200.01	8658.05	7263.53	0.399656	0.0798149	0.148725	orf19.6648	SDA1	Predicted nuclear protein involved in actin cytoskeleton organization, passage through Start, 60S ribosome biogenesis; rat catheter biofilm induced; Hap43-induced
PIS48428.1	12807.1	12921.3	8549.86	7799.84	-0.646125	5.19342e-07	3.11309e-06	orf19.6645	HMO1	HMG-box transcription factor; binds upstream of hexose and ergosterol metabolism and cell cycle genes; activates pseudohyphal growth when expressed in S. cerevisiae; repressed in hyphae; Spider biofilm repressed
PIS48429.1	1415.77	1376.52	1345.58	1745.74	0.142362	0.460391	0.582533	orf19.6643	MCT1	Putative malonyl-CoA acyl carrier protein acyltransferase
PIS48430.1	23497.5	20002.4	20436.4	20018.1	-0.103188	0.473557	0.595889	orf19.2364	MIS11	Predicted mitochondrial C1-tetrahydrofolate synthase precursor; putative protein of glycine catabolism; repressed by Efg1; fluconazole-induced; stationary phase enriched protein; rat catheter and Spider biofilm repres
PIS48431.1	486.01	646.657	473.679	340.029	-0.44863	0.0975579	0.174481	orf19.6937	PTR22	Oligopeptide transporter involved in uptake of di-/tripeptides; regulated by Stp2 and Stp3; transcript induced upon phagocytosis by macrophage; repressed by Rim101 at pH 8; flow model biofilm induced
PIS48432.1	8805.14	8980.69	4739.52	5288.78	-0.815644	1.59482e-09	1.29635e-08	orf19.2363	orf19.2363	have thiosulfate sulfurtransferase activity and mitochondrion localization
PIS48433.1	1808.07	2353.64	2899.35	2630.02	0.399761	0.034622	0.0755925	orf19.2362	orf19.2362	Putative 90S preribosome component; Hap43p-induced gene; possibly an essential gene, disruptants not obtained by UAU1 method
PIS48434.1	2110.33	2156.32	2213.84	2289	0.0767119	0.576753	0.683178	orf19.5363	orf19.5363	Component of UDP-GlcNAc transferase; required for the 2nd step of dolichyl-linked oligosaccharide synthesis; Spider biofilm induced
PIS48435.1	40582.3	37639.3	33803.1	35882.4	-0.164792	0.192257	0.296053	orf19.1860	LSC2	Putative succinate-CoA ligase beta subunit; regulated by Mig1, Tup1; induced in high iron; protein present in exponential and stationary growth phase yeast cells; Spider biofilm repressed
PIS48436.1	10441.4	6808.92	5934.17	6458.56	-0.459518	0.0393759	0.0841526	orf19.709	PUP2	Alpha5 subunit of the 20S proteasome; macrophage/pseudohyphal-repressed; regulated by Gcn2p and Gcn4p; protein present in exponential and stationary growth phase yeast cultures
PIS48437.1	3263.34	2723.33	3657.6	4049.61	0.356633	0.0310755	0.0688803	orf19.708	orf19.708	have structural constituent of cytoskeleton activity
PIS48438.1	2254.57	2026.75	2560.23	2872.89	0.337023	0.0316371	0.0698598	orf19.707	APG7	have Atg12 activating enzyme activity, Atg8 activating enzyme activity
PIS48439.1	10512.1	14262.1	15410.5	14303	0.255571	0.173042	0.273194	orf19.706	NMD3	Putative nonsense-mediated mRNA decay protein; repressed in core stress response; repressed by prostaglandins
PIS48440.1	2863.69	2567.61	3158.47	3102.88	0.201724	0.159453	0.256366	orf19.705	GCN5	Histone acetyltransferase; required for hyphen elongation and cell wall organization; mutation confers hypersensitivity to 5-fluorouracil (5-FU)
PIS48441.1	11723	10931.4	13300.3	13127.3	0.219685	0.0762722	0.143396	orf19.704	SOL3	Putative 6-phosphogluconolactonase; present in exponential and stationary growth phase yeast cultures; macrophage-downregulated protein; Spider biofilm repressed
PIS48442.1	2771.82	2093.32	2571.14	2523.94	0.0642753	0.733705	0.813146	orf19.703	orf19.703	have 2',3'-cyclic-nucleotide 3'-phosphodiesterase activity, role in cyclic nucleotide metabolic process and clathrin-coated vesicle localization
PIS48443.1	850.747	926.004	815.528	867.42	-0.0760619	0.659869	0.756049	orf19.1040	MAD2	Protein required for the spindle assembly checkpoint of the cell cycle; necessary for survival in host cell macrophages and for virulence in a mouse model of systemic candidiasis
PIS48444.1	4582.64	4671.62	3311.21	3548	-0.426593	0.00122924	0.00404939	orf19.1041	orf19.1041	have cyclin-dependent protein serine/threonine kinase activator activity
PIS48445.1	179039	192006	100052	105976	-0.839193	1.40758e-11	1.47235e-10	orf19.1042	POR1	Mitochondrial outer membrane porin; in detergent-resistant membrane fraction (possible lipid raft component); antigenic in human, mouse; Hap43p-induced; flucytosine-, macrophage-, farnesol- induced; fluconazole, caspo
PIS48446.1	1322.98	2006.54	853.713	877.333	-0.902725	0.000144806	0.000569997	orf19.1050	orf19.1050	Protein of unknown function
PIS48447.1	2124.11	2137.3	1417.4	1455.28	-0.560632	7.26091e-05	0.000307973	orf19.1049	orf19.1049	Predicted NUDIX hydrolase domain; Hap43-induced
PIS48448.1	7953.48	10906.4	12842.1	11062.3	0.332152	0.0935382	0.169194	orf19.1047	ERB1	Protein with a predicted role in ribosomal large subunit biogenesis; mutation confers hypersensitivity to 5-fluorocytosine (5-FC), 5-fluorouracil (5-FU), and tubercidin (7-deazaadenosine); hyphal, macrophage repressed
PIS48449.1	587.989	639.525	670.06	475.842	-0.0939079	0.69794	0.786594	orf19.1045	orf19.1045	Putative U2 snRNP protein; Hap43p-induced gene; mutation confers hypersensitivity to 5-fluorocytosine (5-FC), 5-fluorouracil (5-FU), and tubercidin (7-deazaadenosine)
PIS48450.1	4606.53	5002.08	3823.98	3254.56	-0.432702	0.0056672	0.015712	orf19.1043	orf19.1043	have lysophosphatidic acid acyltransferase activity, role in cellular triglyceride homeostasis, lipid particle organization, protein targeting to vacuole and Golgi apparatus, endoplasmic reticulum, lipid particle loca
PIS48451.1	53119.3	43333.2	11108.3	12430.4	-1.99489	2.43923e-34	1.43915e-32	orf19.1051	HTA2	Putative histone H2A; farnesol regulated; rat catheter biofilm repressed; Spider biofilm repressed; Hap43-induced
PIS48452.1	117557	104553	31862	36321.6	-1.67701	2.19013e-30	1.00003e-28	orf19.1052	orf19.1052	Predicted histone H2B; Hap43-induced gene; Spider biofilm repressed
PIS48453.1	3616.13	3916.79	4568.59	3951.47	0.174863	0.252625	0.366344	orf19.1053	BST1	Inositol deacylase involved in attachment of GPI-anchored proteins to cell wall; required for host invasion and immune escape
PIS48454.1	542.053	656.167	611.873	541.27	-0.0519043	0.807243	0.867369	CPAR2_107030	#N/A	#N/A
PIS48455.1	858.097	569.391	844.622	916.987	0.287632	0.245532	0.357937	orf19.6489	FMP45	Predicted membrane protein induced during mating; mutation confers hypersensitivity to toxic ergosterol analog, to amphotericin B; alkaline repressed; repressed by alpha pheromone in SpiderM medium; rat catheter, Spid
PIS48456.1	1783.26	1437.15	1581.05	1374.98	-0.120799	0.525637	0.641134	orf19.3844	MRP8	Mitochondrial ribosomal protein; ortholog of S. cerevisiae Mrp8; transcript induced in hyphal form; mutant is viable; flow model and rat catheter biofilm repressed
PIS48457.1	59426.4	56026.2	29683.6	29292	-0.959086	8.27223e-16	1.2701e-14	orf19.2309.2	RPL2	Putative 60S ribosomal protein L2; Hap43-induced gene; repressed in infected rabbit kidney in SC5314, but not NGY152, strain background; Spider biofilm repressed
PIS48458.1	534.703	376.82	392.763	377.699	-0.232285	0.366334	0.490469	orf19.2310	orf19.2310	Predicted single-stranded nucleic acid binding protein; flow model biofilm induced
PIS48460.1	2340.93	1705.8	9850.89	10787.7	2.28393	5.91705e-32	3.07628e-30	orf19.2311	RPL82	Predicted ribosomal protein; genes encoding cytoplasmic ribosomal subunits, translation factors, and tRNA synthetases are downregulated upon phagocytosis by murine macrophage
PIS48461.1	5392.05	6082.62	6215.11	6106.64	0.101529	0.463837	0.585905	orf19.1364	orf19.1364	Ortholog of S. pombe Stm1 G-protein coupled receptor; PQ-loop domains; constitutive expression independent of MTL or white-opaque status; Hap43-repressed
PIS48462.1	4347.45	3263	5214.11	5512.83	0.482055	0.00958333	0.0248014	orf19.6182	MRR2	Zn(II)2Cys6 transcription factor involved in regulation of multidrug resistance via control of CDR1 expression; mutants display decreased colonization of mouse kidneys; required for yeast cell adherence to silicone su
PIS48463.1	347.281	211.59	330.939	343.994	0.249491	0.41328	0.537028	orf19.6184	orf19.6184	Protein of unknown function; Spider biofilm repressed
PIS48464.1	1845.74	1642.79	1822.89	1821.09	0.0612665	0.68945	0.779733	orf19.6186	orf19.6186	Predicted protein of unknown function; overlaps orf19.6185
PIS48465.1	4226.17	5415.75	6419.67	6420.89	0.404567	0.0189577	0.0453103	orf19.6187	orf19.6187	possible pseudouridine monophosphate glycosidase; overlaps orf19.6185 and orf19.618; has intron; Spider biofilm repressed
PIS48466.1	89.1171	48.737	95.4632	66.4196	0.187537	0.674192	0.76877	#N/A	#N/A	#N/A
PIS48467.1	11164.4	11902.5	6856.98	7012.72	-0.725491	6.06054e-09	4.59883e-08	orf19.6189	orf19.6189	Chalcone related protein family; flow model biofilm induced
PIS48468.1	24291.3	18684.1	9469.04	9797.38	-1.13179	6.8e-11	6.51584e-10	orf19.6190	SRB1	Essential GDP-mannose pyrophosphorylase; makes GDP-mannose for protein glycosylation; functional in S. cerevisiae psa1; on yeast-form, not hyphal cell surface; alkaline induced; induced on adherence to polystyrene; Sp
PIS48469.1	1617.89	1663	2622.05	2419.85	0.610601	2.45752e-05	0.000112115	orf19.6180	orf19.6180	Protein similar to Pichia anomala YDL054c and S. cerevisiae Ydl054cp; transmembrane regions predicted; Hap43p-repressed gene
PIS48470.1	34439.6	34184.9	27647	30143.6	-0.245093	0.049117	0.101024	orf19.6178	FBP1	Fructose-1,6-bisphosphatase; key gluconeogenesis enzyme; regulated by Efg1, Ssn6; induced by phagocytosis; effects switch from glycolysis to gluconeogenesis in macrophage; rat flow model biofilm induced; overlaps orf1
PIS48471.1	714.775	506.39	357.305	461.963	-0.546232	0.0409938	0.0870434	orf19.6177	orf19.6177	Protein of unknown function; Spider biofilm repressed
PIS48472.1	15736.1	15913.2	9916.35	9727	-0.681177	6.86222e-09	5.18468e-08	orf19.6176	SEC61	ER protein-translocation complex subunit; essential; 10 predicted transmembrane regions; chimeric mutant partially functionally complements S. cerevisiae sec61 defects; Spider biofilm repressed
PIS48473.1	5736.57	5186.33	6678.78	7389.43	0.359357	0.0122612	0.0309537	orf19.7558	YTA6	Protein similar to S. cerevisiae Yta6p ATPase but ortholog of S. cervisiae Sap1; transposon mutation affects filamentous growth; induced by Mnl1 under weak acid stress
PIS48474.1	1325.73	1471.62	1310.12	1390.85	-0.0491763	0.759127	0.830627	orf19.7556	orf19.7556	Protein of unknown function
PIS48475.1	1974.36	1645.17	1777.43	1836.95	-0.00271814	0.987143	0.989971	orf19.7554	orf19.7554	Transporter; similar to the Sit1 siderophore transporter; induced by nitric oxide independent of Yhb1; repressed during chlamydospore formation in C. albicans and C. dubliniensis; rat catheter biofilm repressed
PIS48476.1	4151.76	4123.63	4252.2	3970.3	-0.00909267	0.944782	0.963685	orf19.1267	orf19.1267	Protein of unknown function
PIS48477.1	2778.25	2545.02	2432.95	2345.5	-0.153718	0.281079	0.400311	orf19.1267.1	orf19.1267.1	have cysteine desulfurase activity, role in iron-sulfur cluster assembly and L-cysteine desulfurase complex, extrinsic component of mitochondrial inner membrane, mitochondrial matrix localization
PIS48478.1	423.536	183.061	680.971	486.746	0.834382	0.0259153	0.0589351	orf19.2197	orf19.2197	with predicted N,N-dimethylaniline monooxygenase activity, NADP binding, flavin adenine dinucleotide binding activity and role in oxidation-reduction process
PIS48479.1	4022.22	4383.96	5459.58	4141.81	0.187098	0.313733	0.435247	#N/A	#N/A	#N/A
PIS48480.1	458.448	690.639	580.052	668.161	0.114765	0.660477	0.756416	#N/A	#N/A	#N/A
PIS48481.1	3121.86	3953.64	3281.21	3213.91	-0.120298	0.488237	0.608384	orf19.2199	PHO86	Putative endoplasmic reticulum protein; possibly adherence-induced
PIS48482.1	3417.69	3243.98	2890.26	3391.36	-0.0834822	0.591894	0.696244	orf19.2200	orf19.2200	Protein of unknown function; rat catheter biofilm repressed
PIS48483.1	950.889	996.137	794.617	791.087	-0.289844	0.0793844	0.148137	orf19.2201	orf19.2201	have ribosome binding activity, role in mitochondrial respiratory chain complex III assembly, positive regulation of mitochondrial translation and Cbp3p-Cbp6 complex, mitochondrial ribosome localization
PIS48484.1	3051.11	2776.82	1665.6	1932.12	-0.682896	2.4531e-05	0.000112011	orf19.2202	orf19.2202	Protein of unknown function; induced by alpha pheromone in SpiderM medium
PIS48485.1	1628.91	1350.37	1541.96	1374.98	-0.0303448	0.867249	0.911879	orf19.1888	orf19.1888	Putative nicotinamide riboside hydrolase; cleaves N-glycosidic bonds in nucleosides; pyrimidine salvage and nicotinamide riboside salvage pathways; Spider biofilm induced
PIS48486.1	5062.22	4468.35	4303.12	4435.24	-0.123612	0.38513	0.508887	orf19.1887	orf19.1887	have sterol esterase activity, role in sterol metabolic process and integral component of membrane, lipid particle localization
PIS48487.1	4741.58	5602.38	5085	4880.35	-0.0525909	0.729976	0.810553	orf19.2178	MRS4	Mitochondrial carrier family member, involved in iron homeostasis; putative membrane transporter localized to the mitochondrial membrane; transcription under control of Atf2p; regulated by Sef1p, Sfu1p, and Hap43p
PIS48488.1	108.411	103.418	130.921	246.843	0.731664	0.0570814	0.114481	#N/A	#N/A	#N/A
PIS48489.1	3948.72	3618.43	3118.46	3298.18	-0.234812	0.092768	0.168082	orf19.225	orf19.225	Predicted 2-hydroxyacid dehydrogenase; Hap43-repressed gene
PIS48490.1	27366.3	26453.5	21661	21970	-0.299791	0.0102577	0.026262	orf19.3591	APE3	Putative vacuolar aminopeptidase Y,; regulated by Gcn2 and Gcn4; rat catheter and Spider biofilm repressed
PIS48491.1	1668.42	1464.49	1641.06	1820.09	0.140131	0.398746	0.522018	orf19.3592	JEM1	in protein folding and ER-associated degradation of misfolded proteins, and also has a role in karyogamy; has J domain and 4 tetratricopeptide repeats
PIS48492.1	9492.35	6991.98	7820.71	8614.72	-0.00437734	0.98172	0.986794	orf19.3593	RPT6	Putative ATPase of the 19S regulatory particle of the 26S proteasome; transcript regulated by Mig1; regulated by Gcn2 and Gcn4
PIS48493.1	139.647	156.909	125.466	157.623	-0.0613011	0.846783	0.897187	orf19.3594	orf19.3594	Putative adhesin-like protein; predicted ORF from Assembly 19; removed from Assembly 20; subsequently reinstated in Assembly 21 based on comparative genome
PIS48494.1	21120.8	21047.3	22693.9	19743.5	0.00907526	0.947515	0.965534	orf19.3599	TIF4631	Putative translation initiation factor eIF4G; overexpression causes hyperfilamentation; hyphal- and macrophage-induced; genes encoding some translation factors are downregulated upon phagocytosis by murine macrophage
PIS48495.1	153.428	96.2854	167.288	221.068	0.567026	0.112672	0.196232	#N/A	#N/A	#N/A
PIS48496.1	1493.86	1490.64	1732.88	1788.37	0.234915	0.102447	0.181678	orf19.3601	orf19.3601	with predicted ATP binding, nucleoside-triphosphatase activity, nucleotide binding activity
PIS48497.1	5735.65	5087.67	8234.38	8554.25	0.624197	6.6499e-06	3.32242e-05	orf19.3603	MFG1	Regulator of filamentous growth; required for biofilm formation, virulence; interacts with Flo8 and Mss11
PIS48498.1	3739.25	2912.33	2561.14	2733.12	-0.321783	0.0750422	0.141641	orf19.3604	orf19.3604	have Ino80 complex localization
PIS48499.1	1285.31	1112.63	1709.25	2160.12	0.669978	0.000602166	0.00210798	orf19.3605	PEX17	Putative peroxin
PIS48500.1	149.754	41.6048	74.5522	121.934	0.0242732	0.962005	0.974627	#N/A	#N/A	#N/A
PIS48501.1	2766.31	2522.44	1763.8	1673.38	-0.612002	3.3533e-05	0.000150375	orf19.1360	orf19.1360	have role in mitochondrial genome maintenance and mitochondrion localization
PIS48502.1	2694.65	2434.47	1667.42	1977.72	-0.482844	0.00421457	0.0121065	orf19.6324	VID27	Protein similar to S. cerevisiae Vid27p; transposon mutation affects filamentous growth; mutation confers hypersensitivity to toxic ergosterol analog; fungal-specific (no human or murine homolog)
PIS48503.1	630.251	775.038	245.477	290.462	-1.33367	9.67314e-09	7.22527e-08	orf19.6325.1	orf19.6325.1	have mitochondrion localization
PIS48504.1	10235.6	11608.9	6423.31	6017.42	-0.800135	1.57425e-08	1.14651e-07	orf19.695	RGS2	Protein of RGS superfamily; mutants are viable; rat catheter and Spider biofilm induced
PIS48505.1	1420.36	1150.67	2011.09	2240.42	0.70668	0.00011089	0.000447911	orf19.5312	MET4	Putative transcription coactivator; predicted role in sulfur amino acid metabolism; required for yeast cell adherence to silicone substrate; Spider biofilm induced
PIS48506.1	3900.94	3856.17	2740.25	2751.95	-0.492154	0.000129865	0.000516999	orf19.787.1	orf19.787.1	Protein of unknown function; ORF added to Assembly 21 based on comparative genome analysis; protein detected by mass spec in stationary phase cultures
PIS48507.1	19939.3	24179.5	17238.8	17035.1	-0.357967	0.0190541	0.0454725	orf19.789	PYC2	Putative pyruvate carboxylase; binds biotin cofactor; repressed by Ssk1 response regulator, by benomyl treatment, or in an azole-resistant strain overexpressing MDR1; stationary phase enriched protein; flow model biof
PIS48508.1	450.179	425.558	352.759	390.587	-0.229256	0.282883	0.40179	orf19.1428	DUO1	complex, which acts in chromosome segregation by coupling kinetochores to spindle microtubules
PIS48509.1	729.474	493.314	439.131	454.032	-0.432216	0.0922558	0.167277	orf19.1429	SOH1	Subunit of the RNA polymerase II mediator complex; involved in control of cytokinesis, morphogenesis, biofilm formation, virulence; cell-cycle regulated periodic mRNA expression
PIS48510.1	2366.66	1854.38	1576.51	1556.4	-0.41995	0.0224173	0.0521254	orf19.5291	orf19.5291	have role in phospholipid biosynthetic process and endoplasmic reticulum localization
PIS48511.1	7148.67	5943.54	5202.29	5824.1	-0.243119	0.136865	0.227862	orf19.5292	AXL2	Ortholog of S. cerevisiae Axl2; a plasma membrane protein involved in determination of budding pattern; O-glycosylated by Pmt4; mutant is viable
PIS48512.1	8611.29	6756.62	6268.75	6770.83	-0.232002	0.180078	0.281797	orf19.5293	orf19.5293	Protein of unknown function
PIS48513.1	31770.7	32587.2	19677.2	19460.9	-0.710511	8.49227e-10	7.11211e-09	orf19.5294	PDB1	Putative pyruvate dehydrogenase; fluconazole-induced; protein level decreases in stationary phase cultures; Spider biofilm repressed
PIS48514.1	2015.7	2063.6	2261.11	2331.62	0.168737	0.220092	0.328898	orf19.3782	orf19.3782	family, major facilitator superfamily (MFS); induced by alpha pheromone in Spider medium
PIS48515.1	4065.4	3178.61	3743.07	3778.98	0.0526851	0.763565	0.834092	orf19.3774	PPG1	involved in control of filamentous growth and virulence
PIS48516.1	5310.28	5987.52	6625.14	6483.34	0.211673	0.126302	0.214493	orf19.3770	ARG8	Putative acetylornithine aminotransferase; Gcn2, Gcn4 regulated; rat catheter biofilm induced; Spider biofilm induced
PIS48517.1	2520.09	2807.73	2748.43	2453.56	-0.0334404	0.829746	0.88431	orf19.3769	orf19.3769	have zinc ion transmembrane transporter activity, role in zinc II ion transport and endoplasmic reticulum localization
PIS48518.1	6568.03	6320.36	8173.46	8153.75	0.33742	0.00569479	0.0157801	orf19.736	SRB8	Putative RNA polymerase II mediator complex subunit; early-stage flow model biofilm induced
PIS48521.1	34023.5	38894.5	39392.6	38089.2	0.0864269	0.526968	0.642468	orf19.3780	orf19.3780	Protein likely to be essential for growth, based on an insertional mutagenesis strategy
PIS48522.1	8214.4	6787.52	7616.14	8302.45	0.0837373	0.600966	0.70392	orf19.3775	SSK2	MAP kinase kinase kinase (MAPKKK); regulates Hog1 activation and signaling; repressed by ciclopirox olamine
PIS48523.1	18890.1	19257.1	18000.7	19770.2	-0.0141344	0.911738	0.940761	orf19.3792	orf19.3792	have chromatin binding, mRNA binding activity
PIS48524.1	16619.9	13268.4	9030.81	8815.96	-0.729412	7.90391e-06	3.91173e-05	orf19.1291	ABZ1	have 4-amino-4-deoxychorismate synthase activity, role in para-aminobenzoic acid biosynthetic process and cytosol, nucleus localization
PIS48525.1	11008.3	10652	7541.59	7577.78	-0.513241	1.91533e-05	8.91615e-05	orf19.2629	USO1	have role in ER to Golgi vesicle-mediated transport, Golgi vesicle docking, SNARE complex assembly and ER to Golgi transport vesicle membrane, Golgi membrane localization
PIS48526.1	6452.27	7411.6	8558.04	8188.44	0.268655	0.0600619	0.119058	orf19.2631	orf19.2631	Subunit of Elongator complex; required for modification of wobble nucleosides in tRNA in S. cerevisiae; Hap43-induced gene
PIS48527.1	11517.2	12294.8	11536.5	12126	-0.00893026	0.943568	0.962922	orf19.6863	VPH1	Vacuolar H(+)-ATPase; transcription regulated by Nrg1, Mig1, and Tup1
PIS48528.1	12615.1	19966.7	4831.35	4484.81	-1.73438	4.47475e-14	6.04034e-13	orf19.6862	orf19.6862	Hap43-induced gene; mutation confers hypersensitivity to 5-fluorocytosine (5-FC), 5-fluorouracil (5-FU), and tubercidin (7-deazaadenosine)
PIS48529.1	7906.62	13874.6	2103.83	1938.06	-2.30623	4.52997e-19	9.29175e-18	orf19.6861	orf19.6861	have ubiquitin-protein transferase activity, role in anaphase-promoting complex-dependent catabolic process, chromatin assembly, protein ubiquitination and anaphase-promoting complex localization
PIS48530.1	64699	67995.3	32263.8	31033.8	-1.05675	9.07777e-19	1.79877e-17	orf19.6860	orf19.6860	have CDP-diacylglycerol-inositol 3-phosphatidyltransferase activity and role in phosphatidylinositol biosynthetic process
PIS48531.1	54715.2	68675.2	36505.1	35248	-0.766991	2.16679e-06	1.16815e-05	orf19.5750	SHM2	Cytoplasmic serine hydroxymethyltransferase; complements glycine auxotrophy of S. cerevisiae shm1 shm2 gly1-1 mutant; antigenic; farnesol-upregulated in biofilm; stationary-phase enriched protein; rat catheter and Spi
PIS48532.1	748525	932448	104573	102270	-2.96675	4.31261e-78	1.41535e-75	orf19.734	GLK1	Putative glucokinase; transcript regulated upon yeast-hyphal switch; Efg1 regulated; fluconazole-induced; induced in core stress response; colony morphology-related gene regulation by Ssn6; GlcNAc-induced protein
PIS48533.1	4975.86	3422.29	3519.41	4064.48	-0.142322	0.512337	0.6296	orf19.4370	orf19.4370	Protein of unknown function; induced by nitric oxide; oxidative stress-induced via Cap1; fungal-specific (no human or murine homolog)
PIS48534.1	52317.3	47063.3	47982.5	50822.9	-0.00829605	0.949836	0.967337	orf19.4371	TAL1	Transaldolase; protein present in exponential and stationary growth phase yeast cultures; oxidative stress-induced via Cap1; induced by nitric oxide independent of Yhb1p; sumoylation target; rat catheter biofilm repre
PIS48535.1	2789.27	3065.68	2366.58	2469.42	-0.271432	0.0583509	0.116325	orf19.4373	orf19.4373	Protein similar to S. cerevisiae Fmn1p, which is riboflavin kinase; predicted Kex2p substrate; Hap43p-repressed gene
PIS48538.1	11229.7	13393.2	6179.65	6421.88	-0.95001	3.55407e-10	3.12603e-09	orf19.4629	orf19.4629	have ubiquitin-ubiquitin ligase activity, role in ATP export, mitochondrion inheritance, protein monoubiquitination, protein polyubiquitination and plasma membrane, ubiquitin ligase complex localization
PIS48539.1	5191.76	5537	4509.5	4263.74	-0.286401	0.0305816	0.0679865	orf19.4628	orf19.4628	Putative cleavage and polyadenylation factor; heterozygous null mutant exhibits hypersensitivity to parnafungin and cordycepin in the C. albicans fitness test; possibly an essential gene, disruptants not obtained by U
PIS48540.1	7486.76	9095.99	8705.33	8976.56	0.0911031	0.559738	0.668452	orf19.4627	orf19.4627	have structural constituent of nuclear pore activity
PIS48541.1	5038.33	5024.67	4863.17	4979.49	-0.0316086	0.798863	0.860831	orf19.4626	orf19.4626	have role in TOR signaling, positive regulation of transcription from RNA polymerase I promoter and cytosol, extrinsic component of membrane, nucleus localization
PIS48542.1	1297.25	912.928	906.445	1092.45	-0.140078	0.55239	0.662503	orf19.4625	TOA2	Putative TFIIA small subunit; protein abundance decreased in CAI4 strain compared to the SC5314 strain, abundance not affected by reintegration of URA3 in CAI4; flucytosine induced; possibly an essential gene (UAU1 me
PIS48544.1	233143	310365	71264.6	74069.7	-1.85826	1.77409e-25	5.58462e-24	orf19.4621	orf19.4621	have P-body, cytosol, nucleus localization
PIS48545.1	244458	255008	108491	113346	-1.15893	1.14875e-22	2.90005e-21	orf19.4618	FBA1	Fructose-bisphosphate aldolase; glycolytic enzyme; antigenic in murine/human infection; regulated by yeast-hypha switch; induced by Efg1, Gcn4, Hog1, fluconazole; phagocytosis-repressed; flow model biofilm induced; Sp
PIS48546.1	3842.14	3400.89	3188.47	3317.01	-0.152883	0.292547	0.412694	orf19.4615	orf19.4615	have histone deacetylase activity
PIS48547.1	6531.28	5503.72	4412.22	3954.44	-0.514662	0.00138486	0.00451111	orf19.4616	POL30	Proliferating cell nuclear antigen (PCNA), forms homotrimeric sliding clamp for DNA polymerases; RNA abundance regulated by tyrosol, cell density; induced by flucytosine, interaction with macrophages; stationary phase
PIS48548.1	2905.04	2697.18	2990.27	3191.11	0.139547	0.322072	0.444209	orf19.4590	RFX2	Transcriptional repressor; regulator of filamentation, response to DNA damage, adhesion, virulence in murine mucosal, systemic infections; RFX domain; regulated by Nrg1, UV-induced; partially complements S. cerevisiae
PIS48549.1	560.427	753.641	785.525	971.51	0.402726	0.0875649	0.16049	CLUG_02140	#N/A	#N/A
PIS48550.1	3680.45	2636.55	2730.25	2856.04	-0.172442	0.393876	0.516861	orf19.4036	APM1	subunit; phosphorylated protein; Tn mutation affects filamentous growth; Spider biofilm repressed
PIS48551.1	55492.4	46365.6	41999.2	44409.9	-0.23341	0.119972	0.206264	orf19.4035	PGA4	GPI-anchored cell surface protein; beta-1,3-glucanosyltransferase with similarity to the A. fumigatus GEL family; transcript induced in RHE model of oral candidiasis; fluconazol-induced
PIS48552.1	8742.67	7190.5	7633.42	7668.98	-0.0574232	0.713157	0.797782	orf19.4032	RPN5	Putative COP9 signalosome component; macrophage/pseudohyphal-repressed
PIS48553.1	2618.39	2660.33	2552.96	2592.35	-0.0364084	0.784041	0.850972	orf19.4026	HIS1	ATP phosphoribosyl transferase; enzyme of histidine biosynthesis; acid upregulated/alkaline repressed by Rim101; regulated by Gcn2, Gcn4; strain CA9 is a his1 mutant; flow model biofilm induced; Spider biofilm repress
PIS48554.1	10726.2	9995.85	9209.01	8700.96	-0.207911	0.106422	0.187587	orf19.4028	RER2	protein sorting; flow model biofilm induced
PIS48555.1	7686.12	7096.59	5082.28	4863.5	-0.564598	1.80176e-05	8.43232e-05	orf19.663	GIN4	Autophosphorylated kinase; role in pseudohyphal-hyphal switch and cytokinesis; phosphorylates Cdc11p on S395; necessary for septin ring within germ tube but not for septin band at mother cell junction; physically asso
PIS48556.1	1809.9	1498.96	1602.87	1791.35	0.0350878	0.844288	0.895435	orf19.4542	orf19.4542	have cyclin-dependent protein kinase activating kinase regulator activity, cyclin-dependent protein serine/threonine kinase activator activity
PIS48557.1	3524.26	4168.8	4500.41	3481.58	0.0520599	0.785841	0.851478	orf19.665	NEP1	methyltransferase activity
PIS48558.1	1488.35	1358.69	1849.26	2000.52	0.426954	0.00609492	0.0167826	orf19.666	orf19.666	Essential protein required for the DNA integrity checkpoint pathway; Spider biofilm induced
PIS48559.1	6514.74	6145.62	3039.37	3022.59	-1.0497	3.46499e-16	5.51353e-15	orf19.667.1	RPL37B	Ribosomal protein L37; Hap43-induced; Spider biofilm repressed
PIS48560.1	5539.04	4463.6	1852.89	1975.73	-1.35596	2.13027e-15	3.14215e-14	orf19.668	TOS4	Putative fork-head transcription factor; rat catheter and Spider biofilm repressed
PIS48561.1	782.761	775.038	1013.73	976.467	0.346334	0.0354385	0.077023	orf19.7190	OGG1	Mitochondrial glycosylase/lyase; repairs oxidative damage to mitochondrial DNA, contributes to UVA resistance, role in base-excision repair; Spider biofilm induced
PIS48562.1	838.804	647.846	247.295	328.133	-1.30292	3.52236e-07	2.18112e-06	#N/A	#N/A	#N/A
PIS48563.1	5739.33	5179.2	3656.69	4089.27	-0.487553	0.000981116	0.00329823	orf19.3019	orf19.3019	Putative DNA-dependent ATPase; transcription may be increased in an azole-resistant strain that overexpresses MDR1
PIS48564.1	2817.76	2023.18	1436.49	1722.94	-0.594244	0.00655375	0.017785	orf19.670	SMT3	SUMO, small ubiquitin-like protein; Smt3p-conjugated proteins localize to septation site and mother side of bud neck; C. albicans septins appear not to be Smt3p-modified, in contrast to S. cerevisiae septins
PIS48565.1	20316	24576.5	13279.4	12659.4	-0.777526	4.31062e-07	2.62588e-06	orf19.671	PSP1	Protein repressed during the mating process
PIS48566.1	1042.76	814.265	1040.09	1016.12	0.141472	0.476753	0.598191	orf19.1155	DPP2	Protein similar to S. cerevisiae pyrophosphate phosphatase Lpp1p; possible role in farnesol biosynthesis
PIS48567.1	2048.78	1236.26	2218.38	1864.7	0.296926	0.253189	0.366959	orf19.1156	FUS1	Membrane protein required for mating; ortholog of S. cerevisiae Fus1; transcript induced by Cph1 in cells homozygous for the MTLa locus; alpha factor induced
PIS48568.1	10929.3	10027.9	6014.18	5285.81	-0.877362	1.50836e-09	1.22987e-08	orf19.5274	orf19.5274	have cellular bud neck, cellular bud tip, cytoplasm localization
PIS48569.1	1438.74	1145.91	2102.01	2027.28	0.658544	0.000278343	0.00104101	orf19.7029	orf19.7029	Putative guanine deaminase; mutation confers hypersensitivity to toxic ergosterol analog; Spider biofilm induced
PIS48570.1	38264.3	43030	40380.9	40666.6	-0.00429974	0.973886	0.982116	orf19.7030	SSR1	Beta-glucan associated ser/thr rich cell-wall protein with a role in cell wall structure; GPI anchor; similar mRNA abundance in yeast-form and germ tubes; detected at germ tube plasma membrane; repressed in cells trea
PIS48571.1	4905.12	3921.55	6227.83	6780.75	0.547206	0.0013052	0.00427815	orf19.7032	orf19.7032	Protein of unknown function
PIS48572.1	20142.3	20933.2	11116.5	10599.4	-0.909594	6.75154e-14	8.86308e-13	orf19.5558	RBF1	Transcription factor; glutamine-rich activation domain; binds RPG-box DNA sequences; predominantly nuclear; mutation causes accelerated induction of filamentous growth; antigenic during human oral infection; Sko1p-rep
PIS48574.1	14022.6	13489.5	10743.7	10824.4	-0.347564	0.00356201	0.0104609	orf19.5561	STE23	Ortholog of S. cerevisiae Ste23 metalloprotease; role in N-terminal processing of pro-a-factor to the mature form; Tn mutation affects filamentous growth; Spider biofilm induced
PIS48575.1	6554.24	5988.71	14169.5	13802.4	1.14278	1.01013e-18	1.99407e-17	orf19.5618	orf19.5618	have SNARE binding, unfolded protein binding activity
PIS48576.1	2986.8	1863.89	2846.62	2824.32	0.215064	0.368921	0.492961	orf19.5617	orf19.5617	have methylated histone binding, transcription factor binding activity
PIS48577.1	13636.8	13827.1	11970.2	12565.2	-0.160951	0.181205	0.283187	orf19.5711	orf19.5711	Putative phosphatidylinositol transfer protein; possibly an essential gene, disruptants not obtained by UAU1 method
PIS48578.1	8851.08	9301.64	8640.78	8240.98	-0.103433	0.408318	0.531897	orf19.5710	orf19.5710	Nucleoporin component of central core of the nuclear pore complex; mRNA binds She3
PIS48579.1	7538.21	7044.28	8490.77	8425.37	0.211582	0.0921749	0.167277	orf19.5702	orf19.5702	have cell division site, cellular bud neck, cytosol, mitotic spindle localization
PIS48580.1	873.716	695.394	923.72	1049.83	0.319024	0.120195	0.206324	orf19.837.1	INO4	Transcription factor; activator that forms a heterodimer with Ino2; likely regulates genes involved in phosphatidylcholine and phosphatidylinositol biosynthesis, fatty acid beta-oxidation, and peroxisome biogenesis; g
PIS48581.1	9.18733	26.1516	58.1871	79.307	1.42016	0.00695311	0.0187235	orf19.5259	orf19.5259	Protein of unknown function
PIS48582.1	7113.75	7548.3	11011	11924.8	0.637495	1.11119e-06	6.29435e-06	#N/A	#N/A	#N/A
PIS48583.1	1864.11	1639.23	893.717	1094.44	-0.796525	2.33337e-05	0.00010729	orf19.4023	MRP2	Protein similar to S. cerevisiae Mrp2p, which is a component of the small subunit of the mitochondrial ribosome; transposon mutation affects filamentous growth
PIS48584.1	19117.9	16328.1	17686.1	22244.6	0.167828	0.34267	0.464951	orf19.35	orf19.35	Predicted kinase; rat catheter, flow model, Spider biofilm induced
PIS48585.1	1134.64	987.816	1183.74	1613.9	0.383633	0.0775104	0.145415	orf19.1735	orf19.1735	have U2-type spliceosomal complex localization
PIS48586.1	7133.97	6679.35	5936.9	6083.84	-0.198288	0.119457	0.205595	orf19.2844	APL4	complex; that binds clathrin and is involved in vesicle mediated transport; induced in core caspofungin response; rat catheter biofilm repressed
PIS48587.1	16344.3	17439.5	20773.7	21982.9	0.335947	0.00739536	0.0197624	orf19.2168.3	orf19.2168.3	have role in ER-dependent peroxisome organization, cellular protein localization, endoplasmic reticulum inheritance and endoplasmic reticulum tubular network organization, <a href="#GOsection">more</a>
PIS48588.1	4823.35	5884.11	6400.58	5737.86	0.177555	0.286553	0.405905	orf19.2167	orf19.2167	have role in ribosomal large subunit biogenesis, ribosomal small subunit biogenesis and cytosolic large ribosomal subunit, nucleolus localization
PIS48589.1	6783.01	5437.15	5402.31	5807.25	-0.12221	0.467093	0.589593	orf19.2166	VMA5	Putative vacuolar H(+)-ATPase; plasma membrane localized; rat catheter biofilm repressed
PIS48592.1	11290.3	4868.95	36803.3	43824	2.13102	3.0773e-11	3.0604e-10	#N/A	#N/A	#N/A
PIS48593.1	1121.77	477.861	401.854	255.765	-1.12982	0.00306258	0.00912173	orf19.3108	orf19.3108	Putative DNA repair methyltransferase; induced by nitric oxide independent of Yhb1; Spider biofilm induced
PIS48594.1	3278.96	1040.12	1146.47	1006.21	-0.87734	0.0251522	0.0573985	orf19.5479	FGR12	Protein lacking an ortholog in S. cerevisiae; transposon mutation affects filamentous growth; flow model biofilm induced
PIS48595.1	1526.02	612.185	661.878	732.598	-0.553389	0.123719	0.211255	#N/A	#N/A	#N/A
PIS48596.1	4749.85	4542.05	10255.5	10496.3	1.14614	1.71652e-20	3.78716e-19	orf19.4043	orf19.4043	Protein with a predicted pleckstrin homology domain; induced by alpha pheromone in SpiderM medium
PIS48597.1	15712.2	17553.7	17912.5	17822.3	0.102063	0.436714	0.55986	orf19.677	CHO1	Putative phosphatidylserine synthase; ortholog of S. cerevisiae CHO1; transposon mutation affects filamentous growth; regulated by Nrg1, Tup1
PIS48598.1	635.764	672.809	744.613	657.256	0.0974765	0.60519	0.708078	orf19.679	FGR39	Protein lacking an ortholog in S. cerevisiae; transposon mutation affects filamentous growth
PIS48599.1	10150.2	11556.6	7477.04	6672.69	-0.607113	4.81573e-05	0.00020968	orf19.680	TIM50	Predicted component of the Translocase of the Inner Mitochondrial membrane (TIM23 complex); involved in mitochondrial protein import; Spider biofilm repressed
PIS48602.1	71819.2	114707	33298.5	29431.8	-1.50836	8.115e-11	7.66401e-10	orf19.2308	orf19.2308	Putative 6-phosphofructo-2-kinase; catalyzes synthesis of fructose-2,6-bisphosphate; Hap43-repressed; flow model, rat catheter and Spider biofilm induced
PIS48603.1	5746.68	8022.59	3397.58	3097.93	-1.05111	1.67447e-07	1.07753e-06	orf19.2307	orf19.2307	have role in mRNA polyadenylation, pre-mRNA cleavage required for polyadenylation and cytosol, mRNA cleavage and polyadenylation specificity factor complex, nuclear chromatin localization
PIS48604.1	1833.79	1657.06	2394.76	2455.54	0.466355	0.00160237	0.00515545	orf19.2306	orf19.2306	activity, role in L-methionine salvage from methylthioadenosine and cytosol, nucleus localization
PIS48605.1	518.166	443.388	434.585	551.183	0.0328737	0.888502	0.925699	orf19.2305	orf19.2305	have tubulin binding activity, role in tubulin complex assembly and cytoplasm, prefoldin complex localization
PIS48606.1	14322.1	11307	9297.2	9426.62	-0.443798	0.00763995	0.020292	orf19.2298	WBP1	Putative oligosaccharyltransferase subunit; Spider biofilm repressed
PIS48607.1	260.92	379.198	527.32	581.915	0.754329	0.00398587	0.0115144	orf19.2299	orf19.2299	have protein tag activity and role in cell budding, cellular response to oxidative stress, invasive growth in response to glucose limitation, protein urmylation, tRNA wobble position uridine thiolation
PIS48608.1	1587.57	1106.69	1323.76	1552.43	0.0895434	0.695313	0.784674	orf19.2301	orf19.2301	have role in proteasome regulatory particle assembly and cytosol, nucleus localization
PIS48609.1	1651.88	1217.24	1791.07	1695.19	0.271506	0.182185	0.284063	orf19.3106	MET16	Putative 3'-phosphoadenylsulfate reductase; sulfur amino acid metabolism; reports differ on regulation during biofilm formation; fungal-specific; possibly an essential gene, disruptants not obtained by UAU1 method; Ha
PIS48610.1	2014.78	1967.31	5245.02	5242.19	1.37997	8.28709e-27	2.94024e-25	#N/A	#N/A	#N/A
PIS48611.1	2952.81	2680.54	3602.14	3902.89	0.407091	0.00506619	0.0141805	orf19.3104	YDC1	Alkaline dihydroceramidase; involved in sphingolipid metabolism; Mob2-dependent hyphal regulation; transcript is regulated by Nrg1 and Mig1; Hap43-repressed
PIS48612.1	4204.12	3764.64	4034	4651.35	0.121702	0.436107	0.559355	orf19.3093	MSH2	Putative DNA mismatch repair factor; transcript regulated by Nrg1; flucytosine repressed; transcript regulated by tyrosol and cell density
PIS48613.1	98.3045	145.022	215.474	171.501	0.611539	0.0734029	0.139425	#N/A	#N/A	#N/A
PIS48614.1	2209.55	2031.5	1532.87	1530.62	-0.462145	0.00168616	0.00537955	orf19.947	MRP17	Predicted mitochondrial ribosomal protein
PIS48615.1	62955.3	62805.4	42618.4	37882	-0.635506	1.26698e-06	7.083e-06	orf19.1945	AUR1	synthase; catalyzes the key step in sphingolipid biosynthesis; antifungal drug target; flow model biofilm induced; Spider biofilm induced
PIS48616.1	7960.83	7331.95	6754.25	7355.72	-0.114702	0.400719	0.523948	orf19.1946	orf19.1946	Similar to an aldose 1-epimerase-related protein; antigenic during murine systemic infection; protein present in exponential and stationary phase yeast cultures; Hap43-induced; Spider biofilm repressed
PIS48617.1	3004.26	2789.9	4035.82	3946.51	0.455805	0.000726244	0.00249902	orf19.1948	orf19.1948	Protein of unknown function
PIS48618.1	8789.52	17654.7	11981.1	8642.48	-0.332828	0.273029	0.390966	orf19.4342	SUT1	Zn2Cys6 transcription factor involved in sterol uptake; flow model biofilm induced; Spider biofilm repressed
PIS48619.1	4134.3	4654.98	3874.9	3680.83	-0.214582	0.135149	0.226009	orf19.7499	orf19.7499	Putative nicotinic acid mononucleotide adenylyltransferase, involved in NAD salvage pathway; Spider biofilm repressed
PIS48620.1	1975.28	2536.7	1861.08	1680.32	-0.33949	0.0728235	0.138549	orf19.6977	GPI1	Putative protein of GPI synthesis; expression is reduced in a fluconazole-resistant isolate
PIS48621.1	81.7673	121.248	156.378	88.229	0.234064	0.570798	0.67842	orf19.6978	orf19.6978	Planktonic growth-induced gene
PIS48622.1	4437.48	3648.15	10218.2	10151.3	1.30856	6.49902e-17	1.09731e-15	orf19.6976	orf19.6976	Predicted MFS membrane transporter; member of the proton coupled folate transporter/heme carrier protein family; virulence-group-correlated expression; Spider biofilm induced
PIS48623.1	2381.36	2333.43	3289.39	3767.08	0.572015	0.000131834	0.000523384	#N/A	#N/A	#N/A
PIS48624.1	103347	100854	54774	52089.8	-0.92475	4.27049e-15	6.12687e-14	orf19.6975	YST1	Ribosome-associated protein; antigenic in mice; complements S. cerevisiae yst1 yst2 mutant; similar to laminin receptor; predicted S/T phosphorylation, N-glycosylation, myristoylation, Hap43-, Gcn4-regulated; Spider b
PIS48625.1	6839.05	7299.86	6245.11	7098.96	-0.0821864	0.565759	0.673804	orf19.835	orf19.835	have role in nucleosome mobilization and Ino80 complex, cytosol localization
PIS48626.1	3535.29	3961.96	3903.08	3942.55	0.0648636	0.645073	0.74315	orf19.836	orf19.836	Protein likely to be essential for growth, based on an insertional mutagenesis strategy
PIS48627.1	186.503	154.532	205.473	162.579	0.100804	0.741272	0.818228	orf19.836.1	orf19.836.1	have role in mRNA splicing, via spliceosome and U1 snRNP, U2 snRNP, U2-type prespliceosome, U4/U6 x U5 tri-snRNP complex, U5 snRNP, cytosol, post-mRNA release spliceosomal complex localization
PIS48628.1	2713.02	2083.81	3444.86	3065.21	0.428353	0.0237623	0.0546304	orf19.837	GNA1	Glucosamine-6-phosphate acetyltransferase; enzyme of UDP-GlcNAc biosynthesis; required for viability in absence of GlcNAc supplementation; required for persistent infection and wild-type virulence in mouse systemic in
PIS48629.1	9239.7	9092.43	9063.55	9134.18	-0.0105348	0.929423	0.953389	orf19.847	YIM1	Protein similar to protease of mitochondrial inner membrane; increased transcription is observed upon benomyl treatment; macrophage-downregulated gene
PIS48630.1	31064.2	31806.3	19990.9	19368.7	-0.668901	1.08425e-08	8.0529e-08	orf19.846	orf19.846	Predicted protein kinase similar to S. cerevisiae Nnk1; implicated in proteasome function in S. cerevisiae; induced by Mnl1 under weak acid stress
PIS48631.1	2165.45	1750.97	2515.68	2860.01	0.445134	0.0139288	0.0343705	orf19.844	STE11	Protein similar to S. cerevisiae Ste11p; mutants are sensitive to growth on H2O2 medium
PIS48632.1	5019.04	3908.47	5842.35	5474.16	0.333951	0.0577459	0.115382	orf19.843	orf19.843	Putative DNA repair exonuclease; fungal-specific (no human or murine homolog)
PIS48633.1	6706.75	3166.72	2942.08	2972.03	-0.68663	0.0237279	0.0546113	orf19.842	ASR3	Adenylyl cyclase and stress responsive protein; induced in cyr1 or ras1 mutant; Spider biofilm induced
PIS48634.1	1444.25	1430.02	1743.79	1734.84	0.271111	0.0589932	0.117427	orf19.1636	STE50	and Ras-associated domain (RAD); similar to S. cerevisiae Rad50p, which is involved in signal transduction via interaction with and regulation of MAPKKK
PIS48635.1	3866.03	3770.58	14354.9	16039.8	1.96621	3.63706e-48	3.74475e-46	SAP	SAP	Pichia_stipitis_PICST_68459_SAP9
PIS48637.1	4758.12	3927.49	5366.85	5752.73	0.349234	0.030269	0.0674056	orf19.1634	orf19.1634	with predicted fatty-acyl-CoA binding activity
PIS48638.1	3398.4	6375.04	7837.07	6634.03	0.532904	0.0553198	0.111639	orf19.1633	UTP4	Putative U3 snoRNA-associated protein; Hap43-induced; physically interacts with TAP-tagged Nop1; Spider biofilm induced
PIS48639.1	34129.1	33727.2	33864.9	33432.8	-0.0118152	0.917861	0.945964	orf19.1632	orf19.1632	have cytosol, nucleus localization
PIS48640.1	23298.2	14893.3	8494.4	7884.1	-1.17471	1.99227e-07	1.26652e-06	orf19.1631	ERG6	Delta(24)-sterol C-methyltransferase, converts zymosterol to fecosterol, ergosterol biosynthesis; mutation confers nystatin resistance; Hap43, GlcNAc-, fluconazole-induced; upregulated in azole-resistant strain; Spide
PIS48641.1	3611.54	3742.05	3477.59	3271.41	-0.121998	0.360597	0.485263	orf19.1622	YCG1	Putative condensin G
PIS48642.1	1440.57	1950.67	2166.56	2167.06	0.344237	0.0826189	0.152865	orf19.1624	orf19.1624	Non-catalytic subunit of N-terminal acetyltransferase of the NatC type; flow model biofilm repressed
PIS48643.1	54157.5	61453.8	40640.9	39244.1	-0.526189	9.26218e-05	0.000383865	orf19.1623	CAP1	AP-1 bZIP transcription factor; apoptotic, oxidative stress response/resistance, multidrug resistance; nuclear in oxidative stress; complements S. cerevisiae yap1 mutant; oralpharyngeal candidasis-, human neutrophil,
PIS48644.1	910.465	519.465	11371.9	9819.19	3.68911	3.78647e-46	3.55049e-44	orf19.4335	TNA1	Putative nicotinic acid transporter; detected at germ tube plasma membrane by mass spectrometry; transcript induced upon phagocytosis by macrophage; rat catheter biofilm induced
PIS48645.1	20835	17298.1	23687.6	24470.2	0.330981	0.0286416	0.0642723	orf19.3230	BOI2	Putative SH3-domain-containing protein; mutation confers hypersensitivity to toxic ergosterol analog; Spider biofilm induced
PIS48646.1	2638.6	2978.9	3025.73	3013.66	0.103241	0.478707	0.599512	orf19.3231	CDC27	Putative ubiquitin-protein ligase; periodic mRNA expression, peak at cell-cycle S/G2 phase
PIS48647.1	3228.43	3011	3536.68	3370.55	0.144498	0.290711	0.410402	orf19.3228	orf19.3228	Putative endosomal transmembrane protein; Hap43p-induced; mutation confers hypersensitivity to amphotericin B
PIS48648.1	56180.6	60334.1	34707.7	35555.3	-0.721765	3.06109e-09	2.39907e-08	orf19.3223	ATP3	F1-ATP synthase complex subunit; caspofungin repressed; flucytosine and macrophage/pseudohyphal-induced; present in exponential and stationary growth phases; Hap43p-induced gene
PIS48649.1	2368.49	2132.54	1436.49	1662.47	-0.527984	0.00151884	0.00490796	orf19.3223.1	orf19.3223.1	Putative 12kDa subunit of mitochondrial NADH-ubiquinone oxidoreductase; gene has intron
PIS48650.1	14850.4	16330.5	11900.2	11968.4	-0.380836	0.00300452	0.00898479	orf19.3225	CWH43	Putative sensor/transporter protein with a predicted role in cell wall biogenesis; possibly an essential gene, disruptants not obtained by UAU1 method; flow model and rat catheter biofilm repressed
PIS48651.1	1158.52	1032.99	650.059	748.459	-0.632251	0.000690159	0.00238423	orf19.6008.4	orf19.6008.4	have structural constituent of ribosome activity and mitochondrial large ribosomal subunit localization
PIS48652.1	10486.4	11202.4	9868.16	9385.98	-0.169666	0.181386	0.283223	orf19.3288	NMA111	Putative serine protease and general molecular chaperone; macrophage-induced gene; repressed in core stress response; merged with orf19.3288.1 in Assembly 21
PIS48653.1	1794.29	2288.26	1318.3	1469.16	-0.535112	0.00509474	0.0142528	orf19.3289	orf19.3289	Phosphorylated protein of unknown function
PIS48654.1	7898.35	9275.49	4594.05	5013.19	-0.823356	8.51154e-08	5.70078e-07	orf19.3290	orf19.3290	Plasma membrane-localized protein; repressed by nitric oxide; Hap43p-repressed gene
PIS48655.1	5197.28	4624.07	6769.7	6792.64	0.458917	0.000849906	0.00289045	orf19.6009	SET1	Lysine histone methyltransferase; methylates histone H3 K4; regulates of white-opaque switch, epithelial cell adhesion, agar-embedded filamentation, virulence in mice; unique N-terminus immunogenic in human; rat cathe
PIS48656.1	1952.31	1495.39	2120.19	2203.74	0.317215	0.0934688	0.169126	orf19.496	orf19.496	have DNA-dependent ATPase activity, dinucleotide insertion or deletion binding, guanine/thymine mispair binding activity, role in mismatch repair, mitochondrial DNA repair and mitochondrion localization
PIS48657.1	4372.25	5716.5	8826.25	7636.27	0.688335	0.000241119	0.000916149	orf19.494	orf19.494	Putative RNA-binding protein; role in assembly of box H/ACA snoRNPs and thus pre-rRNA processing; Spider biofilm induced
PIS48658.1	64755.1	61973.3	76946.9	72302.2	0.233431	0.054825	0.110896	orf19.3642	SUN41	Cell wall glycosidase; role in biofilm formation and cell separation; possibly secreted; hypoxia, hyphal induced; caspofungin repressed; Efg1, Cph1 regulated; O-glycosylated, possible Kex2 substrate; 5'-UTR intron; Sp
PIS48659.1	22813.1	23540	70477.3	62402.7	1.49963	2.48592e-29	1.01981e-27	orf19.111	CAN2	Basic amino acid permease; arginine metabolism; regulated by Nrg1/Tup1; caspofungin, flucytosine induced; colony morphology-related regulation by Ssn6; Hap43-repressed; rat catheter and Spider biofilm induced; promote
PIS48660.1	1722.63	1183.95	1126.47	1338.3	-0.229	0.32843	0.450636	orf19.497	EAF7	Subunit of the NuA4 histone acetyltransferase complex
PIS48661.1	9784.51	10682.9	6717.88	5991.64	-0.677096	1.92377e-06	1.0479e-05	orf19.498	orf19.498	Putative mitochondrial ribosomal component of the small subunit; possibly an essential gene, disruptants not obtained by UAU1 method; Spider biofilm repressed
PIS48662.1	1122.69	1415.75	1533.77	1629.76	0.310245	0.0974002	0.17434	orf19.499	orf19.499	have S-adenosylmethionine-dependent methyltransferase activity, role in translational readthrough and mitochondrion localization
PIS48663.1	2514.57	3342.65	4758.61	3996.08	0.563152	0.00477822	0.0134895	orf19.500	orf19.500	methyltransferase complex localization
PIS48664.1	4775.58	7632.69	8598.96	7852.38	0.390367	0.0953182	0.171645	orf19.501	orf19.501	have rRNA (cytosine-C5-)-methyltransferase activity and role in assembly of large subunit precursor of preribosome, maturation of LSU-rRNA from tricistronic rRNA transcript (SSU-rRNA, 5.8S rRNA, LSU-rRNA), rRNA base m
PIS48665.1	7587.82	7589.9	8070.73	7742.34	0.0585415	0.631197	0.73084	orf19.504	orf19.504	have ATP-dependent 3'-5' DNA helicase activity, role in nucleosome mobilization and Ino80 complex, cytosol localization
PIS48666.1	11193.8	11503.1	8248.93	7760.19	-0.497866	6.17122e-05	0.000263885	orf19.505	SRV2	Adenylate cyclase-associated protein; regulates adenylate cyclase activity; required for wild-type germ tube formation and for virulence in mice; mutant defects in filamentous growth are rescued by cAMP or dbcAMP; Spi
PIS48667.1	16902.9	20923.6	19509.9	16852.7	-0.0556169	0.745467	0.8215	orf19.506	YDJ1	stress-induced
PIS48668.1	2206.8	1796.14	2292.93	2060	0.11757	0.509639	0.627369	orf19.3400	COQ3	Protein with a predicted role in coenzyme Q biosynthesis; transcriptionally induced by interaction with macrophages; possibly an essential gene, disruptants not obtained by UAU1 method
PIS48669.1	8599.35	7024.08	7573.41	7661.05	-0.0359029	0.820507	0.877551	orf19.3399	orf19.3399	have histone binding activity, role in histone exchange and Swr1 complex, cytoplasm localization
PIS48670.1	2372.17	2530.76	2384.76	2354.43	-0.048032	0.728925	0.809899	orf19.3396	HCH1	Ortholog of S. cerevisiae Hch1, a regulator of heat shock protein Hsp90; regulated by Gcn4; induced in response to amino acid starvation (3-aminotriazole treatment); mutants are viable
PIS48671.1	1284.39	1749.78	1847.44	1546.49	0.156918	0.467675	0.590044	orf19.3394	orf19.3394	Predicted membrane protein; induced by alpha pheromone in SpiderM medium
PIS48672.1	2157.19	3569.69	4637.69	3814.66	0.534494	0.0356519	0.0774547	orf19.3393	orf19.3393	Putative DEAD-box helicase; Hap43-induced; Spider biofilm induced
PIS48673.1	9290.23	10037.5	7057.91	6832.29	-0.470758	0.00024239	0.000920312	orf19.3406	orf19.3406	Predicted chloride transporter; member of conserved Mcm1 regulon; Spider biofilm repressed
PIS48674.1	1757.54	1246.95	1849.26	2042.15	0.35936	0.0941467	0.170076	orf19.3407	RAD18	Putative transcription factor with zinc finger DNA-binding motif; Hap43p-repressed gene
PIS48675.1	7843.23	6787.52	6066	6718.29	-0.19154	0.207214	0.313478	orf19.3409	SEC12	Putative guanyl-nucleotide exchange factor; induced in high iron; Hap43-repressed
PIS48676.1	4325.4	4515.9	4287.66	4126.94	-0.0703488	0.585689	0.690803	orf19.3411	orf19.3411	have role in cellular bud site selection and cytosol, nucleus localization
PIS48677.1	5336	4524.22	4115.83	4206.24	-0.240824	0.112874	0.196519	orf19.3412	ATG15	Putative lipase; fungal-specific (no human or murine homolog); Hap43p-repressed gene
PIS48678.1	236750	304566	90385.4	80157.5	-1.62845	1.62073e-20	3.59091e-19	orf19.3414	SUR7	Protein required for normal cell wall, plasma membrane, cytoskeletal organization, endocytosis; localizes to eisosome subdomains of plasma membrane; four transmembrane motifs; mutant shows ectopic, chitin-rich cell wa
PIS48679.1	8053.62	6363.15	9706.33	10880.9	0.502256	0.00393979	0.0114108	orf19.3415	PTK2	Putative protein kinase of polyamine import; mutation confers hypersensitivity to high concentrations of tunicamycin; YPD flow model biofilm induced; rat catheter and Spider biofilm induced
PIS48681.1	16336.9	14516.5	19935.4	21295.9	0.412458	0.00264032	0.00800019	orf19.3422	FMP27	Putative mitochondrial protein; mRNA binds She3
PIS48684.1	65482.7	70515.4	53675.8	57534.2	-0.286864	0.024016	0.0550931	orf19.3425	orf19.3425	RING/FYVE/PHD zinc finger protein; Spider biofilm induced
PIS48685.1	56037.2	47938.2	25393.2	25974	-1.00234	1.61258e-12	1.85694e-11	orf19.3426	ANB1	Translation initiation factor eIF-5A; repressed in hyphae vs yeast cells; downregulated upon phagocytosis by murine macrophage; Hap43-induced; GlcNAc-induced protein; Spider biofilm repressed
PIS48686.1	6388.87	5296.88	5703.24	6309.86	0.0388141	0.811256	0.870404	orf19.3428	orf19.3428	Protein of unknown function; flow model biofilm induced
PIS48687.1	40704.5	42058.9	25445	25268.2	-0.699701	1.54773e-09	1.26002e-08	orf19.3429	FGR47	Protein lacking an ortholog in S. cerevisiae; transposon mutation affects filamentous growth
PIS48688.1	12460.8	11603	4462.22	4342.06	-1.43347	1.94887e-29	8.05787e-28	orf19.3430	orf19.3430	Plasma membrane-associated protein; physically interacts with TAP-tagged Nop1p
PIS48689.1	5625.41	4921.25	5708.7	6601.31	0.218674	0.167814	0.266729	orf19.3431	orf19.3431	have 3'-5' exonuclease activity, DNA-directed DNA polymerase activity, role in mitochondrial DNA replication and mitochondrion localization
PIS48690.1	433.642	487.37	343.667	396.535	-0.303098	0.172882	0.273105	orf19.2907.1	orf19.2907.1	have chromatin DNA binding activity and role in positive regulation of transcription from RNA polymerase II promoter by pheromones, tRNA threonylcarbamoyladenosine metabolic process, telomere maintenance via recombina
PIS48691.1	2818.67	3350.97	2797.53	2658.77	-0.173461	0.278641	0.398135	orf19.4820	orf19.4820	have mitochondrion localization
PIS48692.1	10044.5	7406.84	5955.99	7025.61	-0.414539	0.0368995	0.0796708	CLUG_05744	#N/A	#N/A
PIS48693.1	4126.95	3700.45	3291.21	3625.32	-0.175908	0.236687	0.347552	orf19.5352	orf19.5352	Protein with a predicted magnesium transporter domain; mutants are viable
PIS48694.1	4127.87	3871.62	6564.23	6880.87	0.739548	1.49714e-08	1.09339e-07	orf19.130	VPS15	Protein involved in retrograde endosome-to-Golgi protein transport; required for normal virulence
PIS48695.1	1807.15	1894.8	1891.99	1833.97	0.00947942	0.947064	0.965262	orf19.4195.1	FCA1	in a clinical isolate; hyphal downregulated; gene has intron
PIS48696.1	3475.57	3784.85	4432.22	4316.28	0.265655	0.0493709	0.101387	orf19.4194	orf19.4194	Putative TFIIH complex subunit; possibly an essential gene, disruptants not obtained by UAU1 method
PIS48697.1	960.995	779.793	1391.03	1340.29	0.631974	0.000679224	0.00235109	orf19.131	orf19.131	Protein of unknown function
PIS48698.1	2317.05	2105.2	1702.88	1851.82	-0.310077	0.0432426	0.0911549	orf19.131.2	orf19.131.2	have endoplasmic reticulum localization
PIS48699.1	3104.4	2668.65	2586.6	2605.23	-0.150868	0.326134	0.448188	orf19.132	orf19.132	have role in histone deacetylation, negative regulation of chromatin silencing at telomere, negative regulation of meiotic nuclear division, positive regulation of stress-activated MAPK cascade
PIS48700.1	5992.9	6533.14	6586.96	7441.97	0.161039	0.266039	0.382732	orf19.135	EXO84	Predicted subunit of the exocyst complex, involved in exocytosis; localizes to a crescent on the surface of the hyphal tip
PIS48701.1	2369.41	2301.34	6377.85	6068.97	1.39647	6.3497e-27	2.28372e-25	orf19.136	QDR3	family, major facilitator superfamily (MFS); Hap43p-repressed gene
PIS48702.1	9086.27	6270.44	7297.93	7987.2	-0.00673941	0.974177	0.98222	orf19.137	orf19.137	Putative transferase involved in phospholipid biosynthesis; induced by alpha pheromone in SpiderM medium
PIS48703.1	768.061	631.204	438.221	341.02	-0.808959	0.000652363	0.00227159	orf19.138	FIG1	S. cerevisiae Fig1 ortholog; an integral membrane protein required for mating; role in thigmotropism; transcript is opaque-specific and a-specific; activated by Cph1 or alpha pheromone
PIS48704.1	20419.8	19066.9	20467.3	20637.7	0.0572707	0.638662	0.737706	orf19.139	TRA1	Subunit of the NuA4 histone acetyltransferase complex
PIS48705.1	1506.72	1097.18	1171.92	1178.7	-0.143742	0.495018	0.614696	orf19.3449.2	orf19.3449.2	Putative mitochondrial phosphatidylglycerophosphatase (PGP phosphatase); essential for cardiolipin biosynthesis; rat catheter biofilm induced
PIS48706.1	4488.01	4676.38	4987.72	4581.96	0.0617588	0.646322	0.744105	orf19.3449	orf19.3449	have ubiquitin-protein transferase activity, role in histone catabolic process, histone ubiquitination and cytoplasm, ribosome localization
PIS48707.1	2997.83	2976.53	3137.56	2956.17	0.0282049	0.833374	0.886917	orf19.6917	orf19.6917	Putative heat shock protein with a zinc finger motif; required for protein import into mitochondria in S. cerevisiae; Spider biofilm induced
PIS48708.1	3759.46	3306.99	3175.74	3171.29	-0.152826	0.29371	0.413699	orf19.6916	orf19.6916	have unfolded protein binding activity, role in mitochondrial proton-transporting ATP synthase complex assembly and mitochondrion localization
PIS48709.1	3022.63	2742.35	3049.37	3123.7	0.096883	0.492012	0.612217	orf19.6915	MRE11	Putative DNA double-strand break repair factor; involved in response to oxidative stress and drug resistance
PIS48710.1	9659.56	7463.9	7782.52	7707.65	-0.141592	0.414491	0.537937	orf19.6913	GCN2	kinase; has nonessential role in amino acid starvation response, in contrast to S. cerevisiae homolog; similar to S. cerevisiae Gcn2p
PIS48711.1	3656.56	3304.61	5112.28	5453.34	0.592912	2.54535e-05	0.000115921	orf19.6912	orf19.6912	Putative ethanolamine kinase
PIS48712.1	2547.65	2304.91	3099.37	3275.38	0.387144	0.00751212	0.0200031	orf19.6459	DPP3	Protein similar to S. cerevisiae pyrophosphate phosphatase Dpp1; required for farnesol biosynthesis; repressed by 17-beta-estradiol, ethynyl estradiol; Spider biofilm induced
PIS48713.1	4936.35	5147.11	5843.25	6188.92	0.25188	0.0504384	0.102975	orf19.7038	orf19.7038	have phosphatidylinositol-3-phosphate binding activity, role in plasma membrane tubulation, protein targeting to vacuole, retrograde transport, endosome to Golgi and endosome, nucleus localization
PIS48714.1	3249.56	2880.24	3392.12	3495.45	0.165181	0.254472	0.368718	orf19.7037	YAE1	have role in ribosomal large subunit biogenesis, translational initiation and cytoplasm, nucleus localization
PIS48715.1	5663.99	4618.13	5389.58	5798.33	0.119076	0.468222	0.59045	orf19.7036	orf19.7036	have phosphatase activator activity, role in actin filament organization, endocytosis, mitophagy, regulation of growth, response to heat, response to salt stress and cell periphery, cytosol, nucleus localization
PIS48716.1	2136.97	1991.09	2438.4	2251.33	0.180901	0.219268	0.327934	orf19.7035	RFC2	Putative heteropentameric replication factor C subunit; periodic mRNA expression, peak at cell-cycle G1/S phase
PIS48717.1	13994.1	14067.2	13453.9	13664.6	-0.0488124	0.676202	0.770311	orf19.7034	orf19.7034	Putative eIF4E-associated protein;, accelerates mRNA degradation by promoting decapping; Spider biofilm repressed
PIS48718.1	6.43113	17.8306	235.476	243.869	3.62575	1.52371e-17	2.68489e-16	#N/A	#N/A	#N/A
PIS48719.1	5264.34	4600.3	8422.58	8851.65	0.795873	2.68102e-08	1.90759e-07	SAP	SAP	Candida_lusitaniae_CLUG_04798_SAP3
PIS48720.1	6309.86	6950.38	9331.75	9750.79	0.518485	9.78964e-05	0.000402548	orf19.7033	orf19.7033	Putative dual specificity protein phosphatase, similar to S. cerevisiae Pps1p
PIS48721.1	4214.23	3617.24	4239.47	4509.59	0.156768	0.303002	0.423605	orf19.7041	orf19.7041	Putative pre-tRNA processing protein; heterozygous null mutant exhibits hypersensitivity to parnafungin and cordycepin in the C. albicans fitness test
PIS48722.1	14674	14246.7	20941	20870.6	0.526467	6.75374e-06	3.37109e-05	orf19.6563	KCH1	Ortholog of Kch1 a potassium transporter; mediates K+ influx and activates high-affinity Ca2+ influx system during mating pheromone response in S. cerevisiae; induced by alpha pheromone in SpiderM medium
PIS48723.1	1466.3	1439.53	799.163	953.666	-0.712821	5.61999e-05	0.000242089	orf19.6563.1	orf19.6563.1	have role in mitochondrial respiratory chain complex IV assembly, negative regulation of mitochondrial translation and integral component of mitochondrial inner membrane localization
PIS48724.1	3253.24	5440.72	6705.15	5536.62	0.469883	0.0642848	0.125861	orf19.7154	UTP18	Putative U3 snoRNA-associated protein; Hap43-induced; repressed in core stress response; physically interacts with TAP-tagged Nop1
PIS48725.1	7029.23	8826.16	9053.54	8007.03	0.103547	0.550929	0.661846	orf19.7153	orf19.7153	Putative exportin, member of the Exportin-T family; flow model biofilm repressed
PIS48726.1	9992.15	13554.8	7691.6	7610.49	-0.605698	0.00113987	0.00378259	orf19.7152	orf19.7152	pathway of sulfur assimilation; upregulated in biofilm; protein level decreases in stationary phase cultures
PIS48727.1	7459.2	14986	7407.94	6460.54	-0.649134	0.0255238	0.0581456	orf19.7150	NRG1	Transcription factor/repressor; regulates chlamydospore formation/hyphal gene induction/virulence and rescue/stress response genes; effects both Tup1 dependent and independent regulation; flow model biofilm induced; S
PIS48728.1	92731.4	128420	48820.8	48484.3	-1.15311	1.0113e-09	8.38919e-09	orf19.4531	ROA1	Putative PDR-subfamily ABC transporter involved in sensitivity to azoles; Spider biofilm induced
PIS48729.1	192.015	192.571	115.465	166.545	-0.412391	0.1993	0.30378	orf19.2783	PIR32	Cell wall protein, putative structural component of the cell wall; mutation leads to increased chitin content, increased virulence and resistance to stresses; macrophage-induced gene
PIS48730.1	4933.6	4639.53	2824.8	2384.17	-0.861959	4.27698e-08	2.97069e-07	orf19.2782	orf19.2782	have glutathione disulfide oxidoreductase activity and role in cellular response to oxidative stress, iron-sulfur cluster assembly, protein maturation by iron-sulfur cluster transfer, response to osmotic stress
PIS48732.1	2263.76	3274.89	4752.25	3710.57	0.587797	0.0105666	0.026987	orf19.2778	orf19.2778	Protein of unknown function; transcript is upregulated in clinical isolates from HIV+ patients with oral candidiasis
PIS48733.1	440.992	575.335	519.138	521.443	0.0345011	0.879363	0.919209	orf19.6198.1	orf19.6198.1	have fungal-type vacuole localization
PIS48734.1	5453.6	3915.6	5162.28	5784.45	0.217361	0.280956	0.400311	orf19.6199	orf19.6199	have ATP-dependent 5'-3' DNA helicase activity and DNA helicase A complex, alpha DNA polymerase:primase complex, cytosol localization
PIS48735.1	20379.3	15013.4	16850.6	17856	-0.0276165	0.882087	0.921136	orf19.6202	RBT4	Pry family protein; required for virulence in mouse systemic/rabbit corneal infections; not filamentation; mRNA binds She3, is localized to hyphal tips; Hap43-induced; in both yeast and hyphal culture supernatants; Sp
PIS48736.1	6967.67	7841.91	10311.8	10028.4	0.451763	0.000908907	0.00307319	orf19.6203	PUT3	Zn(II)2Cys6 transcription factor; has similarity to S. cerevisiae Put3, a transcription factor involved in the regulation of proline utilization genes
PIS48737.1	1284.39	1290.94	1418.31	1309.56	0.081733	0.597188	0.700588	orf19.6205	orf19.6205	Protein of unknown function
PIS48738.1	10615	9233.88	7809.8	8033.8	-0.320547	0.0233575	0.0538884	orf19.2150	orf19.2150	Putative ortholog of mammalian electron transfer flavoprotein complex subunit ETF-alpha; Spider biofilm repressed
PIS48739.1	5008.93	4750.08	4934.08	5244.17	0.0597531	0.649252	0.746491	orf19.2149	orf19.2149	Putative sulfate permease; <I>S. cerevisiae</I> ortholog YPR003C localizes to the endoplasmic reticulum; regulated by Sef1p-, Sfu1p-, and Hap43p
PIS48740.1	1970.68	1550.08	1201.93	1351.19	-0.451545	0.0196348	0.0465683	orf19.2146	HAT2	Putative Hat1-Hat2 histone acetyltransferase complex subunit; role in DNA damage repair and morphogenesis; mutations cause constitutive pseudohyphal growth, caspofungin sensitivity; rat catheter and Spider biofilm rep
PIS48741.1	9457.44	8017.84	5883.26	6020.39	-0.545087	0.000248562	0.000941022	orf19.7269	orf19.7269	and aralkylamines (e.g. tryptamine, phenylethylamine); Spider biofilm repressed
PIS48742.1	1198.95	1463.3	1444.68	1475.11	0.130968	0.461206	0.583284	orf19.7267	SAM35	of the mitochondrial outer membrane, involved in protein import into mitochondria
PIS48743.1	6233.61	4914.12	5196.83	4664.24	-0.173069	0.327241	0.449474	orf19.7264	orf19.7264	Metalloprotease subunit of the 19S regulatory particle of the 26S proteasome lid; couples the deubiquitination and degradation of proteasome substrates; role in fission of mitochondria and peroxisome; Spider biofilm r
PIS48744.1	9481.33	7947.7	8878.07	9213.49	0.0527379	0.727638	0.809511	orf19.7263	orf19.7263	Putative X-Pro aminopeptidase; Spider biofilm repressed
PIS48745.1	21500.2	21863.9	26155.1	26267.5	0.271046	0.0186741	0.0447547	orf19.7261	GDI1	Putative Rab GDP-dissociation inhibitor; GlcNAc-induced protein; Spider biofilm repressed
PIS48746.1	14149.4	12422	16395.1	17437.6	0.343441	0.0140725	0.034676	calb_CGOB_00005	#N/A	#N/A
PIS48747.1	4607.45	4420.81	4928.63	5088.53	0.148045	0.244847	0.357137	orf19.5031	SSK1	Response regulator of two-component system; role in oxidative stress response, cell wall biosynthesis, virulence, hyphal growth on solid media; expressed in hyphae and yeast; peroxisomal targeting sequence (PTS1); Spi
PIS48748.1	8461.54	9022.29	4508.59	4971.56	-0.870947	1.87425e-10	1.69684e-09	orf19.5030	DOS2	Protein of unknown function; induced during planktonic growth
PIS48750.1	26063.5	29282.6	29880	27887.3	0.0609797	0.65464	0.751534	orf19.5027	LCB2	Putative serine palmitoyltransferase component; mutation confers hypersensitivity to aureobasidin A
PIS48751.1	2340.01	1856.76	2066.55	2323.69	0.0626804	0.73494	0.814172	orf19.7206	OCA6	Putative protein phosphatase of the PTP family (tyrosine-specific), similar to <i>S. cerevisiae</i> Oca6p; mutant shows virulence defect
PIS48752.1	3126.45	2933.73	3124.83	3307.1	0.0844299	0.539361	0.651976	orf19.7207	DOA4	Ortholog of S. cerevisiae Doa4;, a ubiquitin hydrolase involved in recycling ubiquitin from proteasome-bound ubiquitinated intermediates; oxidative stress-induced via Cap1; mutants are viable
PIS48753.1	2001	2104.01	1930.17	1937.07	-0.0846014	0.546995	0.658476	orf19.6904	GCN3	cells
PIS48754.1	3766.81	4464.79	3591.23	3654.07	-0.180575	0.242489	0.354781	orf19.6905	orf19.6905	Protein of unknown function
PIS48755.1	85603.9	85834.2	46115.1	43385.9	-0.928046	5.72594e-15	8.14821e-14	orf19.6906	ASC1	40S ribosomal subunit similar to G-beta subunits; glucose or N starvation induced filamentation; required for virulence in mice; snoRNA snR24 encoded in ASC1 intron; repressed in stationary phase; GlcNAc-induced; Spid
PIS48756.1	7389.37	7368.8	7367.94	8021.9	0.0596835	0.643742	0.742268	orf19.6907	orf19.6907	have DNA binding activity, role in regulation of DNA damage checkpoint and cytoplasm, nuclear chromatin, nuclear periphery localization
PIS48757.1	949.97	1061.52	1024.64	1034.96	0.0341107	0.838976	0.891261	orf19.6908	orf19.6908	Dihydrofolate synthetase involved in folic acid biosynthesis
PIS48758.1	1038.17	921.249	1001	1021.08	0.0436083	0.797921	0.860523	orf19.6909	MED11	Subunit of the RNA polymerase II mediator complex
PIS48759.1	1527.85	1796.14	1851.08	1459.25	-0.00510126	0.979361	0.985224	orf19.6910	PSF1	Putative GINS complex subunit which is localized to DNA replication origins; implicated in assembly of the DNA replication machinery; flow model biofilm induced
PIS48760.1	1184.25	1262.41	1227.38	1295.68	0.0438614	0.780063	0.84753	orf19.6900	MDM12	have role in aminophospholipid transport, establishment or maintenance of cell polarity, mitochondrial outer membrane translocase complex assembly, mitochondrion inheritance, mitochondrion-ER tethering
PIS48761.1	6404.49	6517.69	8568.96	9164.91	0.451355	0.000345211	0.00126497	orf19.6460	PEX1	Peroxisomal ATPase involved in import of peroxisomal matrix proteins; involved in oxidative stress tolerance
PIS48762.1	1770.4	1402.68	1233.75	1263.95	-0.337224	0.0702491	0.134775	orf19.6461	orf19.6461	have unfolded protein binding activity, role in aerobic respiration, mitochondrial respiratory chain complex IV assembly, protein processing and mitochondrial inner membrane localization
PIS48763.1	1510.4	1614.27	1326.48	1493.94	-0.14482	0.370256	0.493706	orf19.6462	orf19.6462	have role in protein folding in endoplasmic reticulum and ER membrane protein complex, cytosol localization
PIS48764.1	5625.41	6008.92	6554.23	6735.14	0.189715	0.137663	0.228829	orf19.6463	orf19.6463	Putative ortholog of S. cerevisiae Npa3p; possibly essential for growth (however, depletion mutant is viable)
PIS48765.1	7218.49	8016.65	9588.14	9146.08	0.294467	0.0289798	0.0648248	orf19.6464	orf19.6464	Protein of unknown function; induced upon adherence to polystyrene; oxidative stress-induced via Cap1
PIS48766.1	719.368	1076.97	1317.39	1087.5	0.402682	0.104532	0.184938	orf19.6918	orf19.6918	Protein of unknown function; Hap43-induced gene; Spider biofilm induced
PIS48767.1	2369.41	2729.27	2772.98	2882.81	0.14746	0.334113	0.456407	orf19.4375	orf19.4375	have N-terminal protein N-methyltransferase activity, protein-lysine N-methyltransferase activity and role in N-terminal peptidyl-glycine methylation, chromatin silencing at rDNA, peptidyl-lysine dimethylation
PIS48768.1	2404.33	2207.43	909.173	1167.79	-1.12047	3.90376e-09	3.0234e-08	orf19.4376	orf19.4376	Protein of unknown function; Spider biofilm induced
PIS48769.1	7022.8	10195.5	19593.6	16756.6	1.0418	9.50611e-07	5.46732e-06	orf19.4377	KRE1	Cell wall glycoprotein; beta glucan synthesis; increases glucan content in S. cerevisiae kre1, complements killer toxin sensitivity; caspofungin induced; Spider/rat catheter/flow model biofilm induced; Bcr1-repressed
PIS48770.1	1560.93	1790.19	1353.76	1817.12	-0.0770933	0.710063	0.795167	orf19.4378	PPH3	Putative catalytic subunit of protein phosphatase complex; functions with regulatory subunit Psy2p in dephosphorylation of Rad53p in response to DNA damage; dephosphorylates Rfa2p in G1 phase; ortholog of <i>S. cerevi
PIS48771.1	3001.5	2340.57	2710.24	3075.13	0.111461	0.551399	0.662179	orf19.4354	MCM2	Phosphorylated protein of unknown function; transcription is periodic with a peak at M/G1 phase of the cell cycle
PIS48772.1	2336.34	2017.24	3808.53	3815.66	0.794248	1.49605e-07	9.71048e-07	orf19.524	orf19.524	have role in mitotic sister chromatid segregation and cytosol, nucleus localization
PIS48773.1	9519	8191.39	8054.36	8460.07	-0.0994701	0.494551	0.614696	orf19.522	PIM1	ATP-dependent Lon protease; role in degradation of misfolded proteins in mitochondria, biogenesis and maintenance of mitochondria; rat catheter biofilm induced
PIS48774.1	1590.33	1286.18	1429.22	1531.62	0.0397496	0.827614	0.882934	orf19.520	orf19.520	Protein of unknown function
PIS48775.1	1037.25	1218.43	1460.13	1352.18	0.311981	0.0745035	0.140799	orf19.519	orf19.519	have RNA polymerase I upstream control element sequence-specific DNA binding, transcription factor activity, RNA polymerase I upstream control element sequence-specific binding activity
PIS48776.1	4903.28	7110.85	7199.74	6329.69	0.165873	0.434423	0.557739	orf19.518	orf19.518	have tRNA (cytosine-5-)-methyltransferase activity, tRNA binding activity, role in cellular response to hydrogen peroxide, wobble base cytosine methylation and nucleus localization
PIS48777.1	1447.92	1554.83	1738.34	1691.22	0.189073	0.2039	0.309535	CLUG_05639	#N/A	#N/A
PIS48778.1	1927.5	1995.84	1878.35	1800.27	-0.0913071	0.520362	0.636779	orf19.517	HAP31	Putative CCAAT-binding transcription factor; regulates CYC1; required for resistance to rapamycin, copper; induced in high iron; repressed in low iron; Sef1, Sfu1, and Hap43 regulated; rat catheter and Spider biofilm
PIS48779.1	3031.82	2768.5	1914.72	1896.43	-0.597107	2.97905e-05	0.000134506	orf19.516	orf19.516	<I>S. cerevisiae</I> ortholog Rft1p has role in glycolipid translocation, protein N-linked glycosylation and localizes to endoplasmic reticulum membrane; regulated by Sef1p-, Sfu1p-, and Hap43p
PIS48780.1	661.488	657.356	714.61	675.1	0.0738349	0.678285	0.771093	orf19.515	orf19.515	with predicted nucleic acid binding, zinc ion binding activity
PIS48781.1	774.492	845.171	393.672	524.417	-0.787862	0.000487089	0.00172935	orf19.514	SNP3	Putative U6 snRNA-associated protein; transcript regulated by Mig1
PIS48782.1	441.911	227.043	303.664	422.31	0.103613	0.769309	0.838796	orf19.513	RON1	catabolism; required for GlcNAc-induced hyphal growth
PIS48783.1	6048.02	8112.93	8511.68	6794.62	0.108899	0.595845	0.699385	orf19.512	orf19.512	Ortholog of S. cerevisiae Kre33; essential; S. cerevisiae ortholog is essential and is required for biogenesis of the small ribosomal subunit
PIS48784.1	3102.56	3624.37	1978.36	2258.27	-0.653088	9.41775e-05	0.000388549	orf19.511	orf19.511	have ribosylnicotinamide kinase activity, role in NAD biosynthesis via nicotinamide riboside salvage pathway, nicotinamide riboside metabolic process and cytosol, fungal-type vacuole, nucleus localization
PIS48785.1	5112.75	4746.51	14198.6	13766.7	1.48615	1.43339e-31	7.37917e-30	orf19.510	orf19.510	Protein of unknown function; Spider biofilm induced
PIS48786.1	141.485	110.55	309.119	227.016	1.00131	0.00153855	0.00496249	orf19.2479	UGA4	Putative gamma-aminobutyric acid/polyamine permease; nitrogen catabolite repressed gene, induced in absence of preferred N sources; transcriptionally induced upon phagocytosis by macrophage; gene regulation by nitroge
PIS48787.1	1089.62	1343.24	1428.31	1359.12	0.192439	0.292833	0.412831	orf19.508	QDR1	Putative antibiotic resistance transporter; regulated by white-opaque switch, Nrg1, Tup1; Hap43, caspofungin repressed; repressed during chlamydospore formation; flow model biofilm induced; Spider biofilm repressed
PIS48788.1	1733.65	1334.92	1611.96	1674.37	0.0953289	0.61832	0.719273	orf19.3401	CTA1	Protein similar to S. cerevisiae Mos10p, which affects S. cerevisiae filamentous growth; activates transcription in 1-hybrid assay in S. cerevisiae; protein levels increase under weak acid stress; nonessential
PIS48789.1	3832.04	3032.39	3827.62	4351.97	0.246332	0.172828	0.273103	#N/A	#N/A	#N/A
PIS48790.1	3470.98	2766.12	3641.24	3721.48	0.233721	0.171528	0.271711	orf19.3402	FPG1	Formamidopyrimidine DNA glycosylase, involved in repair of gamma-irradiated DNA; Hap43p-repressed gene
PIS48791.1	6353.96	4411.3	6701.51	6518.04	0.286731	0.161688	0.25917	orf19.3419	MAE1	Malic enzyme, mitochondrial; transcription regulated by Mig1, Tup1; colony morphology-related gene regulation by Ssn6; Hap43-repressed; Spider biofilm repressed
PIS48792.1	3587.65	3138.19	8082.55	8550.28	1.28585	5.81094e-19	1.17812e-17	orf19.6681	orf19.6681	Protein of unknown function; Spider biofilm induced
PIS48793.1	22140.6	22074.3	8860.8	9492.05	-1.2546	1.58749e-24	4.55513e-23	orf19.3391	ADK1	Putative adenylate kinase; repressed in hyphae; macrophage-induced protein; adenylate kinase release used as marker for cell lysis; possibly essential (UAU1 method); flow model biofilm induced; rat catheter and Spider
PIS48794.1	3316.63	3708.77	3683.97	3619.37	0.0554796	0.694635	0.784246	orf19.684	orf19.684	Putative transcription factor with zinc finger DNA-binding motif; heterozygous null mutant exhibits hypersensitivity to parnafungin and cordycepin in the C. albicans fitness test
PIS48795.1	5227.59	7346.22	4867.71	4204.26	-0.455611	0.0277167	0.0624369	orf19.685	YHM1	Putative mitochondrial carrier protein; fungal-specific (no human or murine homolog); Hap43p-repressed gene
PIS48796.1	1246.72	1831.8	2220.2	1865.7	0.392841	0.0897953	0.163948	orf19.686	orf19.686	Protein of unknown function; regulated by Nrg1
PIS48797.1	1809.9	1745.02	2261.11	2289.99	0.351123	0.0115937	0.0294241	orf19.687	orf19.687	Protein of unknown function
PIS48798.1	1532.45	1216.05	2619.33	2599.29	0.902286	4.23506e-07	2.58585e-06	orf19.5894	orf19.5894	Protein of unknown function
PIS48799.1	33773.6	36041.6	18018.9	18761.1	-0.914422	9.65407e-14	1.23945e-12	orf19.5893	RIP1	Putative ubiquinol cytochrome c-reductase; induced by high iron; Hap43, nitric oxide, alkaline repressed; Spider biofilm repressed
PIS48800.1	3225.67	2989.6	4554.96	4543.3	0.542357	4.7526e-05	0.000207103	orf19.5892	orf19.5892	Ortholog of S. cerevisiae Hul4; similar to hect domain E3 ubiquitin-protein ligases; Hap43-repressed gene
PIS48801.1	3468.22	4269.84	3312.12	3430.03	-0.194385	0.241123	0.353176	orf19.5890	orf19.5890	Protein of unknown function
PIS48802.1	5013.53	5696.29	5113.19	5323.48	-0.0365137	0.797631	0.860523	orf19.5887	NUP85	Ortholog of S. cerevisiae Nup85; a structural constituent of the nuclear pore; required for alkaline-induced hyphal morphogenesis and for SD or Spider media biofilm formation
PIS48803.1	11916.9	9909.07	8540.77	8237.02	-0.373069	0.014937	0.0366344	orf19.5886	CUP5	Putative proteolipid subunit of the vacuolar H(+)-ATPase V0 sector; required for vacuolar acidification, secretion, filamentous growth; caspofungin repressed
PIS48804.1	7640.19	11713.5	9188.1	8549.29	-0.12102	0.584761	0.690174	orf19.5885	orf19.5885	Putative U3 snoRNP protein; flucytosine induced
PIS48805.1	3617.05	5199.41	6527.86	5498.95	0.432774	0.0445846	0.0933839	orf19.5884	orf19.5884	Putative nucleolar preribosomal-associated protein; decreased transcription is observed upon benomyl treatment or in an azole-resistant strain that overexpresses MDR1; Spider biofilm induced
PIS48806.1	4864.69	4035.66	5008.63	4502.65	0.0936142	0.570094	0.677993	orf19.5880	orf19.5880	Putative voltage-gated chloride channel; predicted role in copper ion and iron ion homeostasis; flow model biofilm induced
PIS48807.1	10041.8	8846.37	8753.52	8310.38	-0.144544	0.301726	0.422497	orf19.5877	ATF1	Putative alcohol acetyltransferase; caspofungin repressed; expression depends on Tac1p
PIS48808.1	3193.52	2995.54	1666.51	1707.08	-0.863199	6.15321e-10	5.22824e-09	orf19.5875	VAM3	Predicted syntaxin-like vacuolar t-SNARE, involved in vacuolar inheritance
PIS48809.1	6855.59	5556.02	3700.33	3083.06	-0.850287	3.06744e-06	1.61881e-05	orf19.5873	POL1	Putative DNA directed DNA polymerase alpha; RNA abundance regulated by cell cycle, tyrosol and cell density; rat catheter biofilm induced
PIS48810.1	358.306	162.853	212.746	118.96	-0.554734	0.187975	0.291426	orf19.5499	orf19.5499	have 4-hydroxyphenylpyruvate dioxygenase activity and role in aromatic amino acid family biosynthetic process
PIS48811.1	5385.62	5948.3	5539.59	5913.33	0.0150008	0.913606	0.942134	orf19.5871	SNF5	SWI/SNF chromatin remodeling complex subunit involved in transcriptional regulation; mutants have defects in silicone adherence, biofilm formation, hyphal morphogenesis, cell wall defects; increased cell aggregation d
PIS48812.1	1594	1472.81	3474.86	3762.12	1.21867	8.3049e-17	1.38441e-15	orf19.7297	orf19.7297	Putative cystathionine gamma-synthase; decreased levels in stationary phase cultures; Hog1p-induced; Gcn4p-regulated
PIS48813.1	734.068	788.113	840.985	840.654	0.141203	0.410368	0.533905	orf19.3042	orf19.3042	Protein of unknown function; Hap43-induced; rat catheter biofilm induced
PIS48814.1	9993.06	10902.8	15927.8	14760	0.547348	4.0139e-05	0.000177267	orf19.2114	orf19.2114	Predicted uricase; ortholog of S. pombe SPCC1223.09; Spider biofilm induced
PIS48815.1	2254.57	3213.08	3880.35	2817.38	0.280505	0.242455	0.354781	orf19.3624	MSU1	have exoribonuclease II activity, role in mitochondrial RNA catabolic process and mitochondrial degradosome localization
PIS48816.1	5789.86	5279.05	8488.04	8781.26	0.633297	1.65785e-06	9.087e-06	orf19.4805	orf19.4805	Putative membrane protein; induced by alpha pheromone in SpiderM medium; Hap4-induced gene; Spider biofilm induced
PIS48817.1	3443.41	3374.74	3813.07	3756.18	0.148908	0.244645	0.356942	orf19.4807	orf19.4807	have inorganic diphosphatase activity, role in aerobic respiration and mitochondrion localization
PIS48818.1	6905.2	7598.22	8117.1	7607.52	0.115227	0.395531	0.518327	orf19.4808	NUP188	Putative nuclear pore complex subunit; transcript regulated by Nrg1 and Mig1
PIS48819.1	4725.05	4986.63	4850.44	4193.36	-0.100941	0.497337	0.616943	orf19.4809	ERG12	have mevalonate kinase activity and role in ergosterol biosynthetic process, farnesyl diphosphate biosynthetic process, mevalonate pathway, isopentenyl diphosphate biosynthetic process, mevalonate pathway
PIS48820.1	1941.28	1915.01	927.356	985.389	-0.994978	3.74415e-11	3.66801e-10	orf19.4811	orf19.4811	Putative tricarboxylate carrier family protein; localized to the mitochondrial membrane
PIS48821.1	505.303	318.574	450.041	335.072	-0.0660212	0.828498	0.88316	orf19.4812	PPT2	Phosphopantetheinyl transferase (PPTase); Spider biofilm induced
PIS48822.1	7617.22	10647.3	10496.4	8965.65	0.0889555	0.663246	0.75876	orf19.4813	GUA1	Putative GMP synthase, involved in the final step of guanine biosynthesis; soluble protein in hyphae; flucytosine induced; macrophage-downregulated protein abundance; protein level decreases in stationary phase cultur
PIS48823.1	3451.68	6225.26	6685.15	6287.06	0.400562	0.129678	0.219021	orf19.4815	YTM1	Protein similar to S. cerevisiae Ytm1p, which is involved in biogenesis of the large ribosomal subunit; transposon mutation affects filamentous growth; protein level decreases in stationary phase cultures; Hap43p-indu
PIS48824.1	1686.79	2232.39	1905.63	2221.59	0.0728717	0.718893	0.801977	orf19.4816	orf19.4816	Protein of unknown function; induced by nitric oxide
PIS48825.1	1673.01	1605.94	1603.78	2044.14	0.149558	0.42005	0.543166	orf19.4817	RAM2	Alpha subunit of heterodimeric protein geranylgeranyltransferase type I and farnesyltransferase; a-specific transcript; lovastatin, fluconazole regulated; GGTase I binds zinc, is Mg-dependent; Cdc42 substrate; rat cat
PIS48826.1	15029.6	10561.7	9838.16	10554.8	-0.317885	0.113365	0.197113	orf19.4818	orf19.4818	Protein of unknown function; Spider biofilm induced
PIS49448.1	103.817	46.3596	61.8238	116.978	0.192899	0.689029	0.779593	#N/A	#N/A	#N/A
PIS49449.1	375.762	364.933	338.212	405.457	0.00477544	0.983383	0.988156	#N/A	#N/A	#N/A
PIS49450.1	2922.49	3752.75	4843.16	4439.21	0.4648	0.00962033	0.0248849	#N/A	#N/A	#N/A
PIS49451.1	772.655	639.525	452.768	579.932	-0.434789	0.0596554	0.118566	#N/A	#N/A	#N/A
PIS49452.1	511.735	436.256	489.135	424.292	-0.0524994	0.812592	0.871156	#N/A	#N/A	#N/A
PIS49453.1	561.346	590.788	2408.4	1752.68	1.78996	5.25158e-17	8.95327e-16	#N/A	#N/A	#N/A
PIS49454.1	222.334	49.9257	1927.45	1546.49	2.1123	0.000251663	0.000950708	#N/A	#N/A	#N/A
PIS49455.1	2481.5	1358.69	9414.49	10369.4	2.23501	6.4889e-17	1.09731e-15	#N/A	#N/A	#N/A
PIS49456.1	14955.1	8695.4	17283.4	16788.3	0.501897	0.0435683	0.0918047	orf19.3746	OPT2	Oligopeptide transporter; induced upon phagocytosis by macrophage; macrophage/pseudohyphal-repressed after 16h; fluconazole-induced; virulence-group-correlated expression; Hap43-repressed
PIS49457.1	2606.45	2257.36	2173.83	1943.02	-0.23606	0.150809	0.245625	orf19.3744	CEX1	have tRNA binding activity, role in tRNA export from nucleus and cytoplasm, nuclear pore localization
PIS49458.1	94.6295	97.4741	65.4605	133.83	0.0435462	0.918612	0.946181	orf19.812	orf19.812	Protein of unknown function
PIS49459.1	2738.74	1961.37	2456.59	2364.34	0.0348754	0.864586	0.910721	orf19.811	orf19.811	Protein of unknown function; mutant is viable; Hap43-repressed
PIS49460.1	978.451	766.717	915.537	972.502	0.108738	0.590018	0.694661	orf19.3577.1	orf19.3577.1	have mitochondrial intermembrane space localization
PIS49461.1	938.027	1283.8	1294.66	1161.85	0.14101	0.513476	0.630263	orf19.827	orf19.827	Protein of unknown function
PIS49462.1	15918	17034.2	12828.4	12229.1	-0.390508	0.00187559	0.0059187	orf19.754	YBN5	P-loop ATPase with similarity to human OLA1 and bacterial YchF; Spider biofilm repressed
PIS49463.1	880.147	807.133	630.057	806.948	-0.224891	0.28353	0.402601	orf19.755	MRPL37	Putative mitochondrial large subunit ribosomal protein; shows colony morphology-related gene regulation by Ssn6p
PIS49465.1	598.095	979.496	510.955	598.768	-0.476028	0.0879141	0.160961	orf19.758	orf19.758	have signal sequence binding activity, role in vacuolar transport and late endosome localization
PIS49466.1	20591.6	19723	15045.9	15215	-0.409636	0.00054923	0.00193818	orf19.759	SEC21	have role in ER to Golgi vesicle-mediated transport, retrograde vesicle-mediated transport, Golgi to ER and COPI vesicle coat, cytosol, endosome localization
PIS49467.1	1080.43	870.134	2039.27	2149.22	1.07453	2.88912e-09	2.27789e-08	orf19.753	MNN15	Putative alpha-1,3-mannosyltransferase; predicted role in protein O-linked glycosylation; Spider biofilm induced
PIS49468.1	11963.7	14704.3	13183.9	12198.4	-0.0697977	0.665113	0.76073	orf19.48	RPM2	Mitochondrial RNase P subunit; roles in nuclear transcription, cytoplasmic and mitochondrial RNA processing, mitochondrial translation; virulence-group-correlated expression; likely essential (UAU1 method); rat cathet
PIS49469.1	1317.46	1286.18	2772.98	2673.64	1.04929	8.12042e-14	1.05807e-12	orf19.50	orf19.50	have role in SCF-dependent proteasomal ubiquitin-dependent protein catabolic process, cellular response to DNA damage stimulus, cellular response to methylmercury and SCF ubiquitin ligase complex, cytosol, nucleus loc
PIS49470.1	10627.9	11163.2	9565.41	7951.51	-0.309407	0.0445666	0.0933839	orf19.51	orf19.51	have mRNA binding activity, role in cytoplasmic translational initiation and cytoplasmic stress granule, eukaryotic translation initiation factor 3 complex localization
PIS49471.1	2798.46	2308.47	3137.56	3166.33	0.297273	0.0687877	0.132552	orf19.52	orf19.52	have role in cellular iron ion homeostasis and mitochondrion localization
PIS49472.1	1295.41	1495.39	2182.02	1735.83	0.476598	0.0133062	0.0330626	orf19.4062	TRY2	Transcription factor; regulator of yeast form adherence; required for yeast cell adherence to silicone substrate; Spider biofilm induced
PIS49473.1	3732.81	2887.37	3054.82	3198.05	-0.0808356	0.654465	0.751497	orf19.7306	orf19.7306	Aldo-keto reductase; increased transcript associated with MDR1 overexpression, benomyl or long-term fluconazole treatment; overexpression does not affect drug or oxidative stress sensitivity; stationary phase enriched
PIS49474.1	6364.07	5816.35	4942.26	4801.05	-0.318038	0.0170042	0.041166	orf19.7307	orf19.7307	Putative oxidoreductase; similar to S. cerevisiae Pga3p; possible Kex2p substrate
PIS49475.1	530.109	519.465	1251.02	1436.45	1.32394	1.32281e-13	1.66973e-12	#N/A	#N/A	#N/A
PIS49476.1	24425.4	19120.4	20248.2	19541.2	-0.127519	0.447256	0.568549	orf19.7308	TUB1	Alpha-tubulin; gene has intron; complements cold-sensitivity of S. cerevisiae tub1 mutant; C. albicans has single alpha-tubulin gene, whereas S. cerevisiae has two (TUB1, TUB3); farnesol-upregulated in biofilm; sumoyl
PIS49477.1	11595.3	7221.4	4111.28	4253.83	-1.12155	1.61923e-06	8.90324e-06	orf19.7312	ERG13	3-hydroxy-3-methylglutaryl coenzyme A synthase; ergosterol biosynthesis; sumoylation target; Tn mutation affects filamentation; amphotericin B, caspofungin repressed; exponential, stationary growth phase expressed; Sp
PIS49478.1	10314.6	9682.03	9770.88	9288.83	-0.068476	0.589194	0.693846	orf19.7551	ALO1	D-Arabinono-1,4-lactone oxidase involved in biosynthesis of dehydro-D-arabinono-1,4-lactone, which has a protective role against oxidative damage; plasma membrane-localized;required for full virulence in a mouse model
PIS49479.1	6285.06	8128.39	10738.2	8826.86	0.429047	0.025236	0.0575399	orf19.7552	orf19.7552	Putative U3-containing small subunit processome complex protein; Hap43-induced gene; repressed in core stress response; Spider biofilm induced
PIS49480.1	5399.4	3897.77	3721.24	4460.03	-0.178805	0.3921	0.515105	orf19.7335	PRE8	Putative alpha-2_sc subunit of proteasome; macrophage-induced protein; regulated by Gcn2p and Gcn4p; transcription is positively regulated by Tbf1p; stationary phase enriched protein
PIS49481.1	12035.4	12675.2	14915.9	12966.7	0.17174	0.225513	0.33507	orf19.7332	ELF1	motifs; required for wild-type morphology, growth; expressed in hyphal, pseudohyphal, and yeast form; Hap43-induced; Spider and flow model biofilm induced
PIS49482.1	5642.86	5092.43	4868.62	5053.84	-0.112256	0.412061	0.535577	orf19.7321	orf19.7321	have role in re-entry into mitotic cell cycle after pheromone arrest and cytosol, endoplasmic reticulum localization
PIS49483.1	3527.02	3762.26	3699.42	3549.98	-0.00758064	0.954894	0.971191	orf19.7322	orf19.7322	Protein of unknown function; S. cerevisae ortholog Ypl225w interacts with ribosomes; rat catheter biofilm induced
PIS49484.1	5344.27	6162.26	4206.74	4248.87	-0.437381	0.00258719	0.00785279	orf19.7323	CBP1	Corticosteroid binding protein; transcription induced at late log-phase or upon adherence to polystyrene; not induced by corticosterone; contains a possible NAD/FAD binding region; regulated by Nrg1, Tup1; Spider biof
PIS49485.1	2370.33	2019.62	1796.53	1675.36	-0.332148	0.0437194	0.092086	orf19.7329	orf19.7329	have ubiquitin conjugating enzyme activity
PIS49486.1	16073.2	13408.6	14607.7	14973.2	0.00464572	0.975364	0.982285	orf19.7328	orf19.7328	Protein with a Staphylococcal nuclease domain; transcript regulated by Mig1 and Tup1; flow model and Spider biofilm repressed
PIS49487.1	12127.3	11094.2	8956.26	8082.37	-0.440352	0.0015588	0.00501856	orf19.7327	PHO88	Protein with a role in phosphate transport; biofilm-regulated expression; amphotericin B repressed
PIS49488.1	12605	18126.6	5865.07	5730.92	-1.36306	1.65594e-11	1.70832e-10	orf19.7326	orf19.7326	have protein-lysine N-methyltransferase activity, role in peptidyl-lysine dimethylation, peptidyl-lysine monomethylation and cytoplasm, nucleus localization
PIS49489.1	11977.5	14090.9	5347.76	4920.01	-1.32114	4.07111e-18	7.52726e-17	orf19.7325	SCO1	Putative copper transporter; Hap43p-repressed gene
PIS49490.1	6905.2	7611.3	5994.18	6785.7	-0.180848	0.217725	0.326091	orf19.7331	FCY24	Putative transporter; more similar to S. cerevisiae Tpn1, which is a vitamin B6 transporter, than to purine-cytosine permeases; transcription is regulated by Nrg1; Spider biofilm induced
PIS49491.1	2625.74	1970.88	2314.75	2291.97	0.00246045	0.989756	0.992018	orf19.7316	orf19.7316	Putative phytanoyl-CoA dioxygenase family protein; mutation confers hypersensitivity to 5-fluorocytosine (5-FC), 5-fluorouracil (5-FU), and tubercidin (7-deazaadenosine); induced by nitric oxide
PIS49492.1	56508.5	44769.1	32960.2	33822.4	-0.589007	0.000309349	0.00114798	orf19.419	orf19.419	Protein of unknown function; flow model biofilm induced; Spider biofilm induced
PIS49493.1	6444	5831.8	7323.39	8001.08	0.315199	0.0248558	0.0567963	orf19.422	SPT20	Putative transcription factor; downregulated upon adherence to polystyrene; flucytosine repressed
PIS49494.1	1092.37	1540.57	1110.1	1161.85	-0.204172	0.350962	0.474241	orf19.423	orf19.423	have enzyme activator activity, mRNA binding activity, role in deadenylation-dependent decapping of nuclear-transcribed mRNA and P-body, cytoplasmic side of membrane, nucleus localization
PIS49495.1	6896.01	6559.29	7210.65	6987.93	0.0766099	0.540114	0.652586	orf19.424	TRP99	Putative thioredoxin peroxidase/alkyl hydroperoxide reductase; induced in low iron; regulated by Gcn4; induced in response to amino acid starvation (3-AT treatment)
PIS49496.1	903.115	734.622	661.878	858.498	-0.104369	0.645487	0.743464	orf19.425	orf19.425	have mitochondrial large ribosomal subunit localization
PIS49497.1	4005.68	3512.63	4021.27	4506.62	0.178229	0.249982	0.363416	orf19.426	orf19.426	Protein of unknown function
PIS49498.1	1592.17	1251.71	1340.12	1421.58	-0.042111	0.824403	0.880815	orf19.427	orf19.427	have telomeric DNA binding activity, role in DNA double-strand break processing, DNA replication initiation, chromatin silencing at silent mating-type cassette, telomere capping and shelterin complex localization
PIS49499.1	2393.3	2093.32	2269.3	2761.86	0.160893	0.366294	0.490469	orf19.428	orf19.428	Putative serine/threonine kinase; induced during planktonic growth; rat catheter biofilm repressed
PIS49500.1	7050.36	6975.34	9123.55	8302.45	0.309267	0.0181095	0.0435806	orf19.429	orf19.429	polymerase; repressed by nitric oxide; Spider biofilm induced
PIS49501.1	1028.98	796.434	779.161	820.827	-0.185405	0.369341	0.493292	orf19.430	YPT53	Rab-family GTPase involved in vacuolar trafficking, colocolizes with Vps1p and Ypt52p in late endosome; Hap43-repressed gene
PIS49502.1	393.218	143.834	142.74	145.727	-0.759298	0.0752021	0.141841	orf19.6757	GCY1	Aldo/keto reductase; mutation confers hypersensitivity to toxic ergosterol analog; farnesol-repressed; stationary phase enriched protein; flow model biofilm induced; Spider biofilm repressed
PIS49503.1	6029.65	5324.22	5686.88	6532.91	0.103926	0.503403	0.622555	orf19.299	ECM14	have endoplasmic reticulum, fungal-type vacuole localization
PIS49504.1	2875.64	2574.74	2444.77	3130.64	0.0315218	0.864786	0.910748	orf19.5680	orf19.5680	Protein with predicted hydrolase domains; similar to a universal stress protein family protein; possibly essential, disruptants not obtained by UAU1 method; Spider biofilm repressed
PIS49505.1	2702	2839.82	1993.82	1893.45	-0.504002	0.000316794	0.00117101	orf19.5681	orf19.5681	Protein of unknown function
PIS49506.1	12057.5	12720.4	14314.9	13955.1	0.188232	0.121664	0.208369	orf19.5682	orf19.5682	have protein binding, bridging, protein transporter activity and role in proteasome localization, protein import into nucleus, protein targeting to membrane
PIS49507.1	39092.1	46263.3	31562.8	29488.3	-0.475595	0.00136537	0.00445787	orf19.968	PGA14	Putative GPI-anchored protein; induced during cell wall regeneration; regulated by Ssn6p
PIS49508.1	2833.37	2770.88	4796.8	4939.83	0.787189	8.61229e-10	7.18968e-09	orf19.3418	orf19.3418	have endoplasmic reticulum, fungal-type vacuole localization
PIS49509.1	5371.83	5552.46	6455.13	6442.7	0.237017	0.0541606	0.109679	orf19.3417	ACF2	Putative endo-1,3-beta-glucanase; fungal-specific (no human or murine homolog)
PIS49510.1	1734.57	1890.05	1155.56	1048.83	-0.703219	1.24288e-05	6.02611e-05	orf19.6520	orf19.6520	Putative allantoate permease; fungal-specific (no human or murine homolog)
PIS49511.1	8923.66	6126.6	3090.28	2898.67	-1.28563	9.97736e-10	8.28973e-09	YIL162W	#N/A	#N/A
PIS49512.1	2110.33	2137.3	1103.74	941.77	-1.03262	4.13945e-10	3.61668e-09	#N/A	#N/A	#N/A
PIS49513.1	16514.2	23578	11016.4	9393.91	-0.942301	6.2468e-06	3.14195e-05	#N/A	#N/A	#N/A
PIS49514.1	526.434	741.754	518.229	472.868	-0.337779	0.16783	0.266729	#N/A	#N/A	#N/A
PIS49515.1	570.533	728.678	1115.56	1081.55	0.736753	0.000255755	0.000963394	#N/A	#N/A	#N/A
PIS49516.1	2924.33	3011	3714.88	4127.93	0.396183	0.00502109	0.0140707	orf19.651	LYP1	Putative permease; amphotericin B induced; flucytosine repressed; possibly an essential gene, disruptants not obtained by UAU1 method
PIS49517.1	15552.3	13892.4	16737	17808.4	0.227277	0.0942258	0.170086	orf19.5148	CYR1	Class III adenylyl cyclase; mutant lacks cAMP; involved in regulation of filamentation, phenotypic switching and mating; mutant hyphal growth defect rescued by exogenous cAMP; downstream of Ras1p and CO2 signaling
PIS49518.1	4838.05	4502.83	4013.09	4223.1	-0.179405	0.180539	0.282314	orf19.5155	CHS6	Protein with tetratricopeptide repeats (TPRs); ortholog of S. cerevisiae Chs6, which has role in localizing chitin synthase; Cyr1-regulated in hyphae; possibly essential, disruptants not obtained by UAU1 method; flow
PIS49519.1	4203.21	4494.51	3864.89	3627.3	-0.21213	0.117888	0.203629	orf19.5156	orf19.5156	Protein similar to S. cerevisiae Phs1p, which is required for growth; has six putative membrane-spanning regions
PIS49520.1	2261.92	2465.38	1447.4	1498.9	-0.670925	5.56442e-06	2.81491e-05	orf19.5157	orf19.5157	Protein with a protein tyrosine phosphatase-like protein domain; putative membrane-spanning regions; rat catheter biofilm induced
PIS49522.1	1171.39	2590.2	3897.62	3711.57	0.937799	0.00295015	0.008837	#N/A	#N/A	#N/A
PIS49524.1	2892.17	2737.59	2859.35	3196.07	0.103221	0.480939	0.601626	orf19.4756	orf19.4756	Protein of unknown function
PIS49525.1	3268.85	3967.91	4040.36	3745.27	0.103781	0.528491	0.643485	orf19.4757	NAR1	protein assembly machinery protein; induced by nitric oxide; oxidative stress-induced via Cap1p
PIS49526.1	6033.32	6144.43	4377.67	4806.99	-0.401671	0.00263943	0.00800019	orf19.4755	KEX2	Subtilisin-like protease (proprotein convertase); processes aspartyl proteinase Sap2; required for hyphal growth and wild-type virulence in mice; functional homolog of S. cerevisiae Kex2, which processes alpha-factor;
PIS49527.1	50867.5	51853.8	38476.2	40192.8	-0.381018	0.00114032	0.00378259	orf19.4754	ZWF1	Glucose-6-phosphate dehydrogenase; antigenic in mice; activity induced by O2 or oxidizing agents H2O2, menadione, macrophage; caspofungin repressed; induced in core stress response; regulated by Gcn2, Gcn4; rat cathet
PIS49528.1	15451.3	15062.1	44096.7	44838.2	1.52816	1.06751e-39	7.27987e-38	#N/A	#N/A	#N/A
PIS49529.1	12101.6	11597	21599.2	23955.7	0.930807	1.51296e-12	1.7499e-11	orf19.2242	PRB1	S. cerevisiae vacuolar B protease Prb1p; flow model biofilm induced; Spider biofilm induced
PIS49530.1	770.817	1148.29	1527.41	1326.41	0.549166	0.0214892	0.0503299	#N/A	#N/A	#N/A
PIS49531.1	16811	17577.4	12151.1	13272	-0.430486	0.000836092	0.00284716	orf19.4732	SEC24	Protein with a possible role in ER to Golgi transport; induced upon yeast-hyphal switch; sumoylation target; Spider biofilm repressed
PIS49532.1	2106.66	2074.3	2368.4	1978.71	0.0552243	0.737433	0.815727	orf19.4731	orf19.4731	have role in CVT pathway, intra-Golgi vesicle-mediated transport and Golgi transport complex, cytosol localization
PIS49533.1	1161.28	1496.58	1419.22	1305.59	0.0358791	0.854483	0.903158	orf19.4730	orf19.4730	Protein of unknown function
PIS49534.1	8316.38	7247.55	8020.72	7282.36	-0.0241078	0.871286	0.913928	orf19.4728	orf19.4728	have role in histone deacetylation, negative regulation of meiotic nuclear division and Set3 complex localization
PIS49535.1	3643.7	3240.42	5691.42	5640.71	0.708449	4.03552e-07	2.46976e-06	orf19.4866	CPP1	VH1 family MAPK phosphatase; regulates Cst20-Hst7-Cek1-Cph1 filamentation pathway; represses yeast-hyphal switch; required for virulence in mice; yeast-enriched; induced by alpha pheromone in SpiderM medium; Spider bi
PIS49536.1	4461.37	4633.58	2692.06	2809.45	-0.716075	4.74732e-08	3.28002e-07	orf19.5158	orf19.5158	Protein with similarity to a human gene associated with colon cancer and to orf19.5158; regulated by Gcn4, Cyr1; induced by amino acid starvation; macrophage-induced protein, macrophage-repressed; Spider biofilm induc
PIS49537.1	334.419	341.159	284.571	318.219	-0.15813	0.490947	0.611037	#N/A	#N/A	#N/A
PIS49538.1	85371.5	148681	83839.4	74554.5	-0.535927	0.0341754	0.0747728	orf19.646	GLN1	Putative glutamate synthase; regulated by Tsa1, Tsa1B under H2O2 stress conditions; Spider biofilm induced
PIS49539.1	139.647	116.493	240.022	85.255	0.283211	0.530266	0.644361	#N/A	#N/A	#N/A
PIS49540.1	3147.58	2333.43	2862.08	2858.02	0.059359	0.757858	0.82993	orf19.697	orf19.697	have mitochondrial outer membrane localization
PIS49541.1	6092.12	6885	7672.51	7065.26	0.180965	0.208848	0.315404	orf19.698	orf19.698	Integral ER membrane protein; predicted role in maintenance of ER zinc homeostasis; Spider biofilm induced
PIS49542.1	2436.48	4606.24	6565.14	5051.85	0.675999	0.0191486	0.0456268	orf19.1849	orf19.1849	and nucleolus, small-subunit processome localization
PIS49543.1	249.896	222.288	162.742	252.791	-0.171625	0.588409	0.693332	orf19.1848.1	orf19.1848.1	Protein of unknown function
PIS49544.1	811.242	776.226	1027.37	1099.39	0.412744	0.013462	0.0333911	orf19.2469	RAD10	Ortholog of S. cerevisiae Rad10, an endonuclease involved in nucleotide excision repair; mutant is extremely sensitive to UV irradiation; transcript repressed in alkaline conditions
PIS49545.1	2157.19	2320.36	1037.37	928.883	-1.16456	2.72824e-13	3.35503e-12	orf19.2471	GIM5	Putative heterohexameric cochaperone prefoldin complex subunit; macrophage/pseudohyphal-repressed gene and macrophage-induced protein
PIS49546.1	884.74	664.488	305.482	394.552	-1.09218	1.52804e-05	7.29429e-05	orf19.2472.1	orf19.2472.1	Protein of unknown function
PIS49547.1	9088.11	8280.54	6233.29	5743.81	-0.528817	0.000124569	0.000497045	orf19.2473	orf19.2473	Putative RSC chromatin remodeling complex component; decreased transcription is observed upon fluphenazine treatment or in an azole-resistant strain that overexpresses CDR1 and CDR2
PIS49548.1	41378.8	40069	49439.9	55573.4	0.361925	0.00616385	0.0169546	orf19.2474	PRC3	Putative carboxypeptidase Y precursor; transcript regulated by Nrg1 and Mig1; regulated by Gcn2 and Gcn4
PIS49549.1	1877.89	2158.69	2194.74	2343.52	0.166361	0.292375	0.412594	#N/A	#N/A	#N/A
PIS49550.1	30598.4	30131.4	16313.3	14692.6	-0.957977	1.31222e-13	1.66035e-12	orf19.2478.1	orf19.2478.1	60S ribosomal protein L7; snoRNA snR39b encoded within the 2nd intron
PIS49551.1	3848.57	4354.24	6751.52	6091.77	0.636546	2.00046e-05	9.28773e-05	orf19.2478	orf19.2478	Protein of unknown function
PIS49552.1	7633.76	7286.78	10830.1	10411	0.503799	4.65129e-05	0.000203951	orf19.2476	orf19.2476	Protein of unknown function
PIS49553.1	342337	364303	234677	222441	-0.621555	3.65196e-07	2.25076e-06	orf19.2475	PGA26	GPI-anchored adhesin-like protein of the cell wall; role in cell wall integrity; required for normal virulence; induced in high iron and during cell wall regeneration; Hap43-repressed
PIS49554.1	2624.82	2105.2	2138.37	2249.34	-0.106524	0.543839	0.656181	orf19.1434	orf19.1434	have protein complex scaffold, protein kinase activator activity
PIS49556.1	1150.25	1043.69	970.088	1139.05	-0.056249	0.757016	0.829562	orf19.2246	orf19.2246	have cell periphery, cytosol, nucleus localization
PIS49557.1	7644.78	6258.55	6353.3	6506.14	-0.110743	0.485223	0.605347	orf19.2245	YPT72	Vacuolar Rab small monomeric GTPase involved in vacuolar biogenesis; involved in filamentous growth and virulence
PIS49558.1	278.376	542.051	329.121	344.985	-0.2561	0.4444	0.566395	#N/A	#N/A	#N/A
PIS49559.1	17683.8	14498.7	18639.9	20665.4	0.282816	0.0796983	0.148614	orf19.2244	orf19.2244	Similar to oxidoreductases and to S. cerevisiae Yjr096wp; Sfu1 repressed; induced by benomyl treatment, Ssr1; Hap43-repressed; flow model biofilm repressed
PIS49560.1	362.9	348.291	1701.97	1706.09	2.21441	5.38453e-41	4.09771e-39	#N/A	#N/A	#N/A
PIS49561.1	3287.23	3318.87	2820.25	2491.23	-0.309598	0.0341467	0.0747412	orf19.3613	orf19.3613	have RNA polymerase II C-terminal domain phosphoserine binding, chromatin binding, transcription factor activity and RNA polymerase II core promoter sequence-specific, <a href="#GOsection">more</a>
PIS49562.1	18531.8	9995.85	9924.53	9543.6	-0.521108	0.0517825	0.10531	orf19.3615	orf19.3615	Protein of unknown function; induced in core caspofungin response; expression upregulated in an ssr1 null mutant; induced by nitric oxide independent of Yhb1p
PIS49563.1	10534.2	8607.44	8040.73	8009.01	-0.249687	0.112935	0.196558	orf19.3616	ERG9	Putative farnesyl-diphosphate farnesyl transferase (squalene synthase); sterol biosynthesis pathway; likely essential for growth; regulated by fluconazole, lovastatin; amphotericin B, caspofungin repressed; Spider bio
PIS49564.1	1287.15	1087.67	1141.92	1174.73	-0.0358726	0.837869	0.89062	orf19.3617	GTR1	Putative GTP-binding protein; transcript is upregulated in clinical isolates from HIV+ patients with oral candidiasis
PIS49565.1	1079.51	1057.95	836.439	1105.34	-0.134604	0.513065	0.629905	orf19.119	orf19.119	have protein C-terminal S-isoprenylcysteine carboxyl O-methyltransferase activity
PIS49566.1	33903.1	52071.4	95538.6	80786	0.996585	1.0246e-05	5.00947e-05	orf19.118	FAD2	Delta-12 fatty acid desaturase, involved in production of linoleic acid, which is a major component of membranes
PIS49567.1	6022.3	4953.35	6098.73	6718.29	0.219044	0.18139	0.283223	orf19.4197	YHM2	Predicted carrier protein; exports citrate from and imports oxoglutarate into the mitochondrion; alkaline induced; Spider biofilm repressed
PIS49568.1	3047.44	4832.1	10340	7592.65	1.12831	9.36687e-06	4.60107e-05	orf19.4199	SLY41	Protein involved in ER-to-Golgi transport; rat catheter and Spider biofilm induced
PIS49569.1	5957.99	5560.78	7112.46	6989.92	0.288347	0.023787	0.0546633	orf19.4201	NHX1	Protein similar to <i>S. cerevisiae</i> Nhx1p, which is an Na+/H+ exchanger required for intracellular sequestration of Na+
PIS49570.1	4597.34	4582.47	4514.04	4913.07	0.0377878	0.775984	0.84408	orf19.4203	orf19.4203	have role in nuclear pore organization, spindle pole body duplication and nuclear pore transmembrane ring, spindle pole body localization
PIS49571.1	5009.85	4633.58	4111.28	3741.31	-0.292127	0.038763	0.0830631	orf19.4204	orf19.4204	have structural constituent of ribosome activity and mitochondrial small ribosomal subunit localization
PIS49572.1	935.271	1191.09	960.996	1112.28	-0.0345227	0.86677	0.91174	orf19.4206	orf19.4206	have crossover junction endodeoxyribonuclease activity, enzyme inhibitor activity
PIS49573.1	73.4987	27.3403	135.467	242.878	1.51388	0.00132042	0.00431996	#N/A	#N/A	#N/A
PIS49574.1	1384.53	1559.59	2275.66	2089.74	0.558352	0.000458347	0.0016362	orf19.910	PRP3	Predicted splicing factor, component of the U4/U6-U5 snRNP complex; Hap43-induced gene; rat catheter biofilm induced
PIS49575.1	1175.06	933.136	797.345	736.563	-0.445932	0.0261566	0.059381	orf19.909.1	orf19.909.1	Protein of unknown function
PIS49576.1	1670.26	1402.68	3223.02	3202.02	1.04292	9.82124e-11	9.19275e-10	orf19.4504	orf19.4504	with predicted oxidoreductase activity, zinc ion binding activity and role in oxidation-reduction process
PIS49577.1	28445.8	24557.5	16789.7	16306.5	-0.669621	1.92128e-06	1.04763e-05	orf19.5779	RNR1	Ribonucleotide reductase large subunit; induced in low iron; transposon mutation affects filamentous growth; farnesol upregulated in biofilm; regulated by cell cycle, tyrosol, cell density; regulated by Sef1, Sfu1, an
PIS49578.1	13940.9	14175.3	6638.78	6658.81	-1.06918	1.68898e-19	3.55669e-18	orf19.2602	OPT1	Oligopeptide transporter; transports 3-to-5-residue peptides; alleles are distinct, one has intron; suppresses S. cerevisiae ptr2-2 mutant defects; induced by BSA or peptides; Stp3p, Hog1p regulated; flow model biofil
PIS49579.1	1658.31	1594.06	3111.19	3019.61	0.901691	5.62925e-11	5.47392e-10	orf19.5780	orf19.5780	Putative protein of unknown function; Hap43p-repressed gene
PIS49580.1	6197.78	4949.78	5305.93	5523.73	-0.0411668	0.80559	0.865958	orf19.5689	orf19.5689	Epsilon-COP subunit of the coatomer; regulates retrograde Golgi-to-ER protein traffic; Spider biofilm repressed
PIS49581.1	4623.07	4406.54	3313.03	3927.68	-0.313067	0.0441139	0.0926569	orf19.5691	CDC11	Septin; cell and hyphal morphology, agar-invasive growth, full virulence and kidney tissue invasion in mouse, but not kidney colonization, immunogenicity; hyphal and cell-cycle-regulated phosphorylation; rat catheter
PIS49582.1	1508.56	1164.93	2029.27	2317.75	0.68014	0.000542196	0.00191722	orf19.4128	orf19.4128	Protein of unknown function
PIS49583.1	20173.5	16272.2	12212.9	12972.6	-0.52299	0.00121746	0.00401561	orf19.4127	orf19.4127	have actin filament binding activity, role in actin cortical patch localization, actin filament bundle assembly, endocytosis and actin cortical patch, cytosol localization
PIS49584.1	25267.9	23881.1	24096.7	24752.7	-0.0087653	0.941953	0.962108	orf19.745	VAC8	Protein involved in vacuolar inheritance; required for hyphal growth; contains armadillo repeats
PIS49585.1	4758.12	5069.84	5142.28	4913.07	0.0327638	0.802368	0.864135	orf19.746	orf19.746	with predicted role in protein transport, vacuolar transport
PIS49586.1	1995.49	2632.99	1914.72	1444.38	-0.444571	0.0463383	0.0964799	orf19.747	NBP35	Similar to nucleotide-binding proteins; increased transcription is observed upon benomyl treatment; transcription is induced upon filamentous growth
PIS49587.1	7697.15	7417.54	8404.39	7845.44	0.103206	0.418139	0.541466	orf19.748	orf19.748	have RNA binding, nucleocytoplasmic transporter activity, structural constituent of nuclear pore activity
PIS49588.1	5394.8	5132.84	5902.35	6387.18	0.220224	0.0969819	0.173837	orf19.6858	EDC3	Protein with mRNA binding activity, involved in regulation of activity of putative metacaspase Mca1p
PIS49589.1	832.373	690.639	643.694	907.073	0.0237632	0.921999	0.948554	orf19.3667	orf19.3667	have microtubule motor activity, protein homodimerization activity and kinesin complex localization
PIS49590.1	111.167	106.984	193.654	154.649	0.621524	0.0507252	0.10344	#N/A	#N/A	#N/A
PIS49591.1	300.426	255.572	150.014	202.233	-0.617161	0.0346205	0.0755925	#N/A	#N/A	#N/A
PIS49593.1	2611.96	2502.23	5288.66	5442.44	1.05586	3.92704e-16	6.21112e-15	orf19.4535	PTR3	Protein similar to S. cerevisiae Ptr3p, which is a sensor of external amino acids; expression upregulated in an ssr1 null mutant
PIS49594.1	12391	13318.3	13120.3	12708.9	0.00671915	0.957197	0.971443	orf19.4536	CYS4	Cystathionine beta-synthase; sulfur amino acid biosynthesis; antigenic in mouse; flow model biofilm induced; alkaline induced; macrophage/pseudohyphal-induced; present in exponential and stationary growth phase yeast
PIS49595.1	3353.38	3134.62	2170.2	2042.15	-0.614186	1.33051e-05	6.40377e-05	orf19.4537	orf19.4537	have RNA polymerase II core binding, RNA polymerase II regulatory region DNA binding, transcription factor activity, core RNA polymerase II recruiting activity
PIS49596.1	1748.35	1720.06	1772.89	1669.41	-0.0107221	0.94113	0.961642	orf19.4538	orf19.4538	have mRNA binding, protein heterodimerization activity and role in mRNA polyadenylation, pre-mRNA cleavage required for polyadenylation, response to DNA damage checkpoint signaling
PIS49597.1	3533.45	3528.09	3596.69	3484.55	0.00399825	0.975212	0.982285	orf19.7285	orf19.7285	have role in mRNA polyadenylation, pre-mRNA cleavage required for polyadenylation, snoRNA 3'-end processing, termination of RNA polymerase II transcription and exosome-dependent, <a href="#GOsection">more</a>
PIS49599.1	3874.3	3874	5230.47	5311.58	0.439156	0.000424073	0.00152312	orf19.7396	orf19.7396	Protein of unknown function; Spider biofilm induced; Hap43-repressed
PIS49600.1	7045.77	7532.84	9012.63	8471.97	0.259127	0.0460421	0.0959902	orf19.7397	orf19.7397	have sequence-specific DNA binding activity
PIS49601.1	1628	2654.39	3834.89	3339.81	0.710523	0.00415083	0.0119365	orf19.7424	NSA2	Putative protein constituent of 66S pre-ribosomal particles; Hap43-induced; repressed by prostaglandins
PIS49602.1	2072.66	2939.68	3422.13	2750.96	0.289836	0.194425	0.298342	orf19.7422	orf19.7422	have role in endonucleolytic cleavage in 5'-ETS of tricistronic rRNA transcript (SSU-rRNA, 5.8S rRNA and LSU-rRNA), <a href="#GOsection">more</a>
PIS49603.1	12840.2	12756	23412.1	25053.1	0.91097	8.68886e-14	1.12717e-12	orf19.4991	MPT5	Putative RNA-binding protein; Hap43p-repressed gene; protein induced during the mating process
PIS49604.1	1820.01	1466.87	1131.92	1305.59	-0.420285	0.0289866	0.0648248	orf19.4988	orf19.4988	S. cerevisiae ortholog Sae2 is an endonuclease that processes hairpin DNA structures with the MRX complex, involved in meiotic and mitotic double-strand break repair; upregulated in a cyr1 null mutant
PIS49605.1	60.6364	55.8693	128.193	120.943	0.980522	0.00642921	0.0175467	SAP1	SAP	Candida_lusitaniae_CLUG_04798_SAP3
PIS49606.1	4137.06	5371.77	4937.72	4501.66	-0.00997207	0.956258	0.971443	orf19.4987	NUP49	Nuclear pore protein
PIS49607.1	626.576	731.056	559.141	645.36	-0.166544	0.41759	0.540889	orf19.4964	orf19.4964	have role in cellular bud site selection, mRNA export from nucleus, mRNA splicing, via spliceosome and RES complex localization
PIS49608.1	3900.94	3589.9	4567.68	4693.98	0.301844	0.0246458	0.0563654	orf19.4965	orf19.4965	Protein of unknown function; rat catheter biofilm induced
PIS49609.1	39672.7	55554.3	42396.6	40755.8	-0.190173	0.324096	0.445944	orf19.4966	AGC1	Putative mitochondrial carrier protein; transcript is alkaline upregulated rat catheter biofilm induced
PIS49610.1	48.6929	38.0387	120.011	138.787	1.38093	0.000314254	0.00116536	#N/A	#N/A	#N/A
PIS49611.1	2063.48	2270.43	1325.57	1820.09	-0.447657	0.0302227	0.0673312	orf19.4967	COX19	Putative cytochrome c oxidase assembly protein; Plc1-regulated; rat catheter biofilm induced
PIS49612.1	22599	19050.2	17654.3	18571.7	-0.198085	0.182252	0.284063	orf19.4969	KEM1	5'->3' exoribonuclease of cytoplasmic stress granules; role in filamentous growth; complements slow growth/mating of S. cerevisiae kem1 mutant; required for SD or Spider medium biofilm formation
PIS49613.1	36751.2	23560.2	25079.5	27495.7	-0.190598	0.396279	0.519177	orf19.4970	orf19.4970	Protein of unknown function; Spider biofilm induced
PIS49614.1	16208.3	9170.88	5165.92	5170.81	-1.23095	1.65598e-06	9.08625e-06	orf19.4972	OFI1	Putative transcription factor with zinc finger DNA-binding motif, involved in regulation of white-opaque switching and filamentous growth
PIS49615.1	10706	9698.67	15098.6	15832.6	0.592419	7.00006e-06	3.48741e-05	orf19.4979	KNS1	Protein kinase involved in negative regulation of PolIII transcription; effector kinase of the TOR signaling pathway, phosphorylates Rpc53p to regulate ribosome and tRNA biosynthesis; Spider and flow model biofilm ind
PIS49617.1	411.593	279.346	462.769	620.577	0.605413	0.0342785	0.0749361	orf19.5033	orf19.5033	have Atg8 ligase activity, enzyme activator activity, protein tag activity and role in C-terminal protein lipidation, CVT pathway, autophagosome assembly, late nucleophagy, mitophagy, piecemeal microautophagy of nucle
PIS49618.1	7020.04	6007.73	7797.98	7910.87	0.265543	0.0689766	0.13277	orf19.5034	YBP1	Protein involved in response to oxidative stress, binds and stabilizes Cap1p transcription factor in response to H2O2; essential for macrophage killing
PIS49619.1	2872.88	2980.09	2808.44	2975.99	-0.0166976	0.902169	0.934279	orf19.5035	HPC2	have DNA binding, nucleosome binding activity
PIS49620.1	2408	3355.72	4170.38	4452.09	0.564177	0.00493231	0.0138649	YGL059W	#N/A	#N/A
PIS49621.1	4151.76	3632.69	3611.23	3851.34	-0.0602727	0.685633	0.777425	orf19.5019	orf19.5019	Protein of unknown function
PIS49622.1	1735.49	1710.55	1849.26	1547.48	-0.0201981	0.904477	0.935659	orf19.7194	orf19.7194	model of ex vivo infection; decreased transcription is observed upon fluphenazine treatment; induced upon adherence to polystyrene
PIS49623.1	1767.64	1116.2	931.902	1060.73	-0.508324	0.0447049	0.0935614	orf19.7195	RAD6	Functional ortholog of S. cerevisiae Rad6; negative regulator of hyphal growth; required for wild-type UV resistance; acts in pathway with Efg1; ; transcript is UV-induced, slightly repressed during hyphal growth; gen
PIS49624.1	425974	662651	479248	246909	-0.541138	0.0782789	0.146539	orf19.7196	orf19.7196	Putative vacuolar protease; upregulated in the presence of human neutrophils; Spider biofilm induced
PIS49625.1	2071.74	2350.08	3771.25	3371.54	0.679766	1.54988e-05	7.37842e-05	CLUG_00087	#N/A	#N/A
PIS49626.1	7426.12	7457.95	7280.66	7266.5	-0.032677	0.785242	0.851219	orf19.6692	MNN26	Putative alpha-1,2-mannosyltransferase; mutant sensitive to calcofluor, SDS and growth at 42 deg; present in detergent-resistant membrane fraction (possible lipid raft component); predicted N-terminal acetylation and
PIS49627.1	6331.91	6144.43	4880.44	4446.15	-0.414248	0.00198641	0.00623098	orf19.6693	orf19.6693	have cytosol, nucleus localization
PIS49628.1	2125.03	1813.97	2194.74	2301.88	0.186736	0.245922	0.358406	orf19.7293	MPS1	Monopolar spindle protein, putative spindle assembly checkpoint kinase; essential for growth; involved in oxidative stress response; periodic mRNA expression, peak at cell-cycle S/G2 phase
PIS49629.1	9353.63	7560.18	6477.86	6382.23	-0.387892	0.0162978	0.0396038	orf19.7292	ARP2	Component of the Arp2/3 complex; required for virulence, hyphal growth, cell wall/cytoskeleton organization, not for endocytosis; mutation confers hypersensitivity to cytochalasin D; regulated by Gcn2 and Gcn4; Spider
PIS49630.1	1189.76	1652.3	1829.26	1448.34	0.198496	0.386662	0.51027	orf19.7291	orf19.7291	methyltransferase complex localization
PIS49631.1	3691.47	3687.37	2744.79	2998.79	-0.35654	0.00949489	0.0246332	orf19.7290	orf19.7290	have RNA cap binding, chromatin binding, mRNA binding activity, role in deadenylation-dependent decapping of nuclear-transcribed mRNA and Lsm1-7-Pat1 complex, P-body, cytosol, mRNA cap binding complex, nucleus localiz
PIS49632.1	12249.5	12098.7	13586.7	13501	0.152276	0.193296	0.29713	orf19.7288	orf19.7288	Protein with predicted oxidoreductase and dehydrogenase domains; Hap43-repressed; Spider biofilm induced
PIS49633.1	9948.96	7979.8	5815.98	6166.12	-0.569834	0.000580327	0.00203833	orf19.7286	RPN7	Subunit of the proteasome regulatory particle; regulated by Gcn2p and Gcn4p; protein present in exponential and stationary growth phase yeast cultures
PIS49634.1	8804.22	5892.43	3908.53	4427.31	-0.788585	0.000343014	0.00125868	orf19.4540	UBC8	Predicted ubiquitin-conjugating enzyme that negatively regulates gluconeogenesis by mediating the glucose-induced ubiquitination of fructose-1,6-bisphosphatase; induced by alpha pheromone in SpiderM medium
PIS49636.1	3654.72	3220.21	2895.72	2849.1	-0.255339	0.080717	0.150087	orf19.4544	orf19.4544	Protein of unknown function
PIS49637.1	9200.2	8392.28	9039.91	10021.4	0.11389	0.416498	0.539609	orf19.4545	SWI4	Putative component of the SBF transcription complex involved in G1/S cell-cycle progression; periodic mRNA expression, peak at cell-cycle G1/S phase; predicted, conserved MBF binding sites upstream of G1/S-regulated g
PIS49638.1	8423.87	7907.29	8543.5	8660.32	0.0741458	0.552051	0.662285	orf19.4546	HOL4	Putative ion transporter; alkaline induced by Rim101; Plc1-regulated; caspofungin repressed; rat catheter and Spider biofilm induced
PIS49639.1	1230.18	1405.05	1228.29	1310.55	-0.0520729	0.756071	0.82901	orf19.4548	MAK32	Putative protein involved in the structural stability of L-A double-stranded RNA-containing particles; downregulated upon adherence to polystyrene
PIS49640.1	3496.7	3495.99	3380.31	3313.05	-0.0623371	0.627264	0.727672	orf19.71	orf19.71	have role in ER to Golgi vesicle-mediated transport, protein secretion and COPII vesicle coat, Golgi membrane, cell division site, cell tip, cis-Golgi network, cytosol, nucleus localization
PIS49641.1	2833.37	2371.47	3227.56	3495.45	0.361448	0.0270476	0.0610605	orf19.3065	DAO1	Putative D-amino acid oxidase; transcription is regulated upon yeast-hyphal switch
PIS49642.1	710.181	713.225	1031	1032.97	0.525447	0.00138748	0.00451682	orf19.3064.1	orf19.3064.1	Protein of unknown function
PIS49643.1	2492.52	3493.61	2612.96	2386.15	-0.251133	0.22456	0.333946	orf19.3064	MRPL27	Putative 60S ribosomal protein L27, mitochondrial precursor
PIS49644.1	1048.27	752.452	1011.91	922.935	0.0985212	0.660867	0.756697	orf19.3063	HFL1	HAP5-like; ortholog of S. cerevisiae Dpb3; third-largest subunit of DNA polymerase II (DNA polymerase epsilon); phosphorylated protein; mutants have a growth defect
PIS49645.1	4006.6	4272.22	4742.25	4736.61	0.193067	0.136611	0.227584	orf19.3062	orf19.3062	have role in chromatin remodeling and ASTRA complex, TORC2 complex, mitochondrion localization
PIS49646.1	2876.55	2711.44	1960.18	1955.91	-0.505968	0.000248858	0.000941465	orf19.4294	orf19.4294	have oxidoreductase activity, role in cytochrome c-heme linkage, mitochondrial membrane organization and extrinsic component of mitochondrial inner membrane localization
PIS49647.1	1688.63	2622.29	1901.08	1672.39	-0.258222	0.281772	0.400817	orf19.3061.1	orf19.3061.1	Ortholog of S. cerevisiae Rps22Ap and Rps22Bp; gene contains 5' UTR intron
PIS49648.1	2824.19	3026.45	3077.55	3607.48	0.188901	0.23033	0.340597	orf19.1860.1	orf19.1860.1	have extracellular region localization
PIS49649.1	2887.58	2952.75	4055.82	4067.46	0.470368	0.000247264	0.000936783	orf19.1861	orf19.1861	BAR domain-containing protein, forms heterodimer with Rvs162p that binds liposomes in vitro; flow model biofilm induced
PIS49650.1	3817.34	2870.73	3274.84	3565.84	0.0312013	0.869665	0.912957	orf19.6492	orf19.6492	Predicted protein serine/threonine kinase and/or protein tyrosine kinase; Spider biofilm induced
PIS49651.1	20171.7	21092.4	17158.8	16801.2	-0.278113	0.019428	0.046224	orf19.6494	WHI3	Putative RNA binding protein; induced during infection of murine kidney, compared to growth in vitro; has murine homolog
PIS49652.1	256.327	413.67	511.864	656.265	0.749636	0.011442	0.0290672	orf19.1863	orf19.1863	with predicted Rho guanyl-nucleotide exchange factor activity, role in regulation of Rho protein signal transduction and intracellular localization
PIS49653.1	578.802	511.144	629.148	652.3	0.225824	0.243004	0.355237	orf19.6496	TRS33	Putative TRAPP complex subunit; constitutive expression independent of MTL or white-opaque status
PIS49654.1	2727.72	3164.34	4428.58	4486.79	0.588172	8.13669e-05	0.000341681	orf19.6499	orf19.6499	Predicted DNA-directed RNA polymerase; role in transcription; Spider biofilm induced
PIS49655.1	945.377	981.873	1230.11	1301.63	0.386475	0.0149107	0.036587	#N/A	#N/A	#N/A
PIS49656.1	1189.76	1290.94	1312.85	1211.41	0.0252492	0.876108	0.917154	orf19.6502	orf19.6502	Short-chain dehydrogenase/reductase; upregulation correlates with clinical development of fluconazole resistance
PIS49657.1	3039.17	3037.15	2541.14	2897.68	-0.157458	0.288058	0.407487	orf19.6500	ECM42	Ornithine acetyltransferase; Gcn2, Gcn4-regulated; clade-specific gene expression; possibly essential gene, disruptants not obtained by UAU1 method; Spider biofilm induced
PIS49658.1	1153.93	1575.04	1210.11	1139.05	-0.208072	0.32224	0.444209	#N/A	#N/A	#N/A
PIS49659.1	1505.8	1928.08	2469.31	2063.96	0.38971	0.0499427	0.102321	#N/A	#N/A	#N/A
PIS49660.1	6562.51	7709.96	5663.24	5810.23	-0.309648	0.0371029	0.0800441	orf19.6507	orf19.6507	Putative curved DNA-binding protein orthologous to S. pombe Cdb4; stationary phase enriched protein; rat catheter and Spider biofilm repressed
PIS49661.1	4130.63	4257.95	4634.05	4167.58	0.0685131	0.621659	0.722357	orf19.529	orf19.529	Protein of unknown function
PIS49662.1	12255.9	12391.1	10150.9	9865.79	-0.297093	0.0123723	0.031219	orf19.528	SEC26	Secretory vesicles coatomer complex protein
PIS49663.1	1599.51	1740.27	1874.71	1787.38	0.131214	0.381958	0.505714	orf19.527	orf19.527	Protein of unknown function; flow model biofilm induced
PIS49664.1	3254.15	4161.67	3187.56	2970.05	-0.261461	0.143714	0.236635	orf19.526	NHP2	Putative H/ACA snoRNP protein; macrophage/pseudohyphal-induced
PIS49665.1	1335.84	1495.39	1942.9	2228.53	0.547905	0.00108848	0.00363357	orf19.7666	orf19.7666	family, major facilitator superfamily (MFS)
PIS49666.1	5030.07	4719.17	4680.42	4566.1	-0.0755725	0.560076	0.668704	orf19.117	SEC9	t-SNARE protein required for secretory vesicle-membrane fusion
PIS49667.1	4704.83	3769.39	6957.9	6944.32	0.699454	2.27165e-05	0.000104819	orf19.4356	HGT3	Putative glucose transporter of the major facilitator superfamily; the C. albicans glucose transporter family comprises 20 members; 12 probable membrane-spanning segments, extended C terminus; expressed in rich medium
PIS49668.1	3474.65	3088.26	2981.18	3122.71	-0.103342	0.478719	0.599512	orf19.6670	CAC2	Component of the chromatin assembly factor I (CAF-1); involved in regulation of white-opaque switching frequency; macrophage-induced
PIS49669.1	1133.72	1037.74	740.976	690.962	-0.587778	0.000673966	0.00233597	orf19.6667	orf19.6667	Predicted histone deacetylase activity; Spider biofilm induced
PIS49670.1	698.237	1004.46	680.971	607.69	-0.382808	0.112658	0.196232	orf19.4232	PTH1	Putative gluconate transport protein; antigenic during human oral infection; possibly an essential gene, disruptants not obtained by UAU1 method
PIS49671.1	11666.1	12080.8	8703.51	8401.58	-0.468168	0.000114681	0.00046145	orf19.4233	THR4	Putative threonine synthase; protein present in exponential and stationary growth phase yeast cultures; Gcn4p-regulated; sumoylation target
PIS49672.1	11423.5	14757.8	3077.55	2597.3	-2.14793	2.86358e-30	1.25306e-28	orf19.4234	orf19.4234	Protein of unknown function; Hap43-induced gene; Ctr86 ortholog in S. cerveisiae is essential; Spider biofilm induced
PIS49673.1	16036.5	18007.7	7802.52	8395.63	-1.05642	2.70504e-14	3.71836e-13	orf19.6660	orf19.6660	Protein of unknown function; mRNA binds to She3; Hap43-repressed; rat catheter and flow model biofilm induced
PIS49674.1	15045.2	14751.9	8868.98	8966.64	-0.732921	5.1131e-10	4.40868e-09	orf19.6663	RPS25B	Ribosomal protein; macrophage/pseudohyphal-induced after 16 h; repressed upon phagocytosis by murine macrophage; transcript positively regulated by Tbf1; 5'-UTR intron; Hap43-induced; Spider biofilm repressed
PIS49675.1	4004.76	3692.13	3356.67	3223.83	-0.22316	0.102928	0.182407	orf19.6665	orf19.6665	have Ran GTPase binding, nucleocytoplasmic transporter activity
PIS49676.1	4863.78	5235.07	5004.09	4416.41	-0.0985452	0.499172	0.618926	orf19.6672	MDJ1	family of chaperones; rat catheter and Spider biofilm induced
PIS49677.1	16401.2	14189.6	16376	17367.2	0.139281	0.32985	0.452113	orf19.3171	ACH1	Acetyl-coA hydrolase; acetate utilization; nonessential; soluble protein in hyphae; antigenic in human; induced on polystyrene adherence; farnesol-, ketoconazole-induced; no human or murine homolog; stationary phase-e
PIS49679.1	11757	11301	8170.74	7959.44	-0.510005	2.61948e-05	0.000118987	orf19.3169	orf19.3169	have role in RNA polymerase II complex import to nucleus, RNA polymerase III complex localization to nucleus, establishment of mitotic sister chromatid cohesion and cytosol, nucleus localization
PIS49682.1	10052.8	9608.33	9370.85	10928.5	0.0452881	0.755717	0.828968	orf19.2664	orf19.2664	have role in cellular response to DNA damage stimulus, interspecies interaction between organisms and P-body, cytoplasmic stress granule, cytosol, nuclear periphery, polysome localization
PIS49683.1	983.964	1149.48	765.524	1079.57	-0.200911	0.386038	0.509959	orf19.1440	orf19.1440	Protein of unknown function
PIS49684.1	19349.4	19012.2	18325.3	17670.6	-0.0909065	0.44059	0.563041	orf19.2672	NCP1	NADPH-cytochrome P450 reductase, acts with Erg11p in sterol 14 alpha-demethylation in ergosterol biosynthesis; subject to hypoxic regulation; ketoconazole-induced; caspofungin repressed
PIS49685.1	2005.6	1666.57	1581.05	1929.14	-0.0639943	0.738255	0.816121	orf19.2673	orf19.2673	have SUMO transferase activity, role in DNA repair and Smc5-Smc6 complex, cytoplasm, nucleus localization
PIS49687.1	9463.87	9016.35	13784	13791.5	0.571197	2.2004e-06	1.18263e-05	orf19.1317	OSH3	Protein required for wild-type filamentation; has oxysterol binding protein domain and pleckstrin homology motif; overproducton suppresses cph1 homozygous null filamnetation defect; similar to S. cerevisiae Osh3p
PIS49688.1	1547.15	1424.07	1079.19	1117.24	-0.428508	0.00634285	0.017347	#N/A	#N/A	#N/A
PIS49689.1	4933.6	6073.11	4819.53	4483.82	-0.237368	0.151605	0.246388	orf19.1305	orf19.1305	have tRNA (guanine-N1-)-methyltransferase activity, role in mitochondrial tRNA methylation, tRNA N1-guanine methylation and mitochondrial matrix, nucleus localization
PIS49690.1	2546.73	3165.53	2968.45	2853.07	0.0272636	0.873286	0.915477	orf19.1304	orf19.1304	have role in U4 snRNA 3'-end processing, exonucleolytic trimming to generate mature 3'-end of 5.8S rRNA from tricistronic rRNA transcript (SSU-rRNA, 5.8S rRNA and LSU-rRNA), <a href="#GOsection">more</a>
PIS49691.1	5942.37	7736.11	2832.07	2640.92	-1.28916	1.0867e-12	1.26524e-11	CLUG_00816	#N/A	#N/A
PIS49692.1	29727.5	27638.7	39069	40851	0.472935	0.00013963	0.000552107	orf19.5095	orf19.5095	Putative oxysterol-binding protein; caspofungin induced; possibly an essential gene, disruptants not obtained by UAU1 method
PIS49693.1	3295.5	3687.37	4399.49	4030.78	0.267768	0.0691982	0.13305	orf19.4746	JIP5	Ortholog of S. cerevisiae Jip5; predicted role in biogenesis of the large ribosomal subunit; repressed in core stress response; Hap43-induced gene
PIS49694.1	1925.67	1743.83	2188.38	2361.36	0.304386	0.0456629	0.0952625	orf19.4744	orf19.4744	phosphatase; repressed by alpha pheromone in SpiderM medium
PIS49695.1	2975.78	2541.46	4148.56	4568.08	0.647083	4.67221e-05	0.000204619	orf19.4743	AFG1	Putative mitochondrial ATPase of the AAA family; similar but not orthologous to S. cerevisiae Afg1; mutant is viable; regulated by Sef1, Sfu1, and Hap43
PIS49696.1	15232.6	16266.3	14722.2	14908.7	-0.0871802	0.476189	0.597913	orf19.5278	orf19.5278	Protein of unknown function; Spider biofilm induced
PIS49697.1	1989.06	2222.88	1811.07	1969.79	-0.152676	0.327568	0.449735	orf19.7199	orf19.7199	have role in posttranslational protein targeting to membrane and TRC complex, nucleus localization
PIS49698.1	8679.28	15890.7	12350.2	10709.4	-0.0863518	0.747936	0.823213	orf19.6656	orf19.6656	Spermidine transporter; induced in strains from HIV patients with oral candidiasis; alkaline repressed; amphotericin B induced; colony morphology regulated by Ssn6; reduced oral epithelial cell damage by mutant; Spide
PIS49699.1	4539.46	4284.1	5580.5	5357.19	0.305936	0.0183629	0.0440958	orf19.6568	SMC6	protein; Hap43-induced; cell-cycle regulated periodic mRNA expression; S. cerevisiae ortholog not cell-cycle regulated; Spider biofilm induced
PIS49700.1	1780.51	1840.12	1527.41	1563.34	-0.224702	0.117673	0.203323	orf19.6566	orf19.6566	Protein of unknown function
PIS49701.1	3848.57	4613.38	2932.08	2363.35	-0.658581	0.000392285	0.00141866	orf19.6565	orf19.6565	Conserved mitochondrial inner membrane insertase; mediates insertion of mitochondrial- and nuclear-encoded proteins from the matrix into the inner membrane; Spider biofilm repressed
PIS49702.1	10161.2	9362.27	14418.6	14035.3	0.536927	2.33788e-05	0.000107403	orf19.6573	BEM2	Putative Rho1p GTPase activating protein (GAP); serum-induced transcript; Spider biofilm induced; flow model biofilm repressed
PIS49703.1	2432.81	3402.08	2785.71	2786.65	-0.063879	0.75222	0.825822	orf19.6533	MSK1	Putative mitochondrial lysine-tRNA synthetase; flucytosine repressed
PIS49704.1	4843.56	6516.5	6533.32	6379.25	0.180357	0.332075	0.454569	orf19.6558	orf19.6558	have GTPase activator activity and cytosol localization
PIS49705.1	3644.62	3200	7727.06	7711.61	1.15603	2.51558e-16	4.0644e-15	orf19.5502	orf19.5502	Protein of unknown function
PIS49706.1	905.871	903.418	932.811	871.385	-0.00384537	0.981551	0.986794	orf19.5501	YAF9	Subunit of the NuA4 histone acetyltransferase complex; transcript regulated by Mig1; possibly an essential gene, disruptants not obtained by UAU1 method
PIS49707.1	8018.71	8694.21	9514.49	9985.74	0.219878	0.0904369	0.16489	orf19.7052	orf19.7052	Putative polyphosphatidylinositol phosphatase; possibly an essential gene, disruptants not obtained by UAU1 method
PIS49708.1	1278.88	1147.1	670.06	708.806	-0.797821	3.95156e-06	2.04834e-05	orf19.6532	orf19.6532	have FAD transmembrane transporter activity, role in FAD transport and mitochondrion localization
PIS49709.1	1517.75	1054.38	891.899	800.009	-0.580817	0.0120197	0.0303931	orf19.6562	RNH35	Putative ribonuclease H2 catalytic subunit; flucytosine induced; Spider biofilm repressed
PIS49710.1	34670.2	30529.6	22163.8	21904.6	-0.557689	3.35344e-05	0.000150375	orf19.6561	LAT1	of pyruvate dehydrogenase complex; sumoylation target; Spider biofilm repressed
PIS49711.1	5304.77	4638.34	3872.17	3757.17	-0.376476	0.00940694	0.0244534	orf19.6559	orf19.6559	subunit; growth phase regulated protein; downregulaated in stationary phase yeast cultures; Hap43-repressed; flow model biofilm induced; Spider biofilm repressed
PIS49712.1	343.606	285.29	631.875	549.201	0.872152	0.000125934	0.00050211	orf19.7051	orf19.7051	Maf-like protein; rat catheter biofilm induced
PIS49714.1	1670.26	1263.6	3653.06	3562.87	1.26345	1.72981e-11	1.77754e-10	orf19.1449	orf19.1449	Protein of unknown function; induced in azole-resistant strain that overexpresses MDR1; protein present in exponential and stationary growth phase yeast cultures; Spider biofilm induced
PIS49715.1	15949.2	20633.6	20868.2	17289.9	0.059315	0.752811	0.826299	orf19.7049	CYB5	Cytochrome b(5); ortholog of S. cerevisiae Cyb5; induced in high iron; fluconazole-induced; shows colony morphology-related gene regulation by Ssn6; mutants are viable
PIS49716.1	724.881	626.449	821.892	1092.45	0.482563	0.030744	0.0682319	orf19.3785	orf19.3785	DnaJ chaperone domain protein; role in pre-mRNA splicing; Spider biofilm induced
PIS49717.1	7566.69	7339.08	6956.99	7131.68	-0.0805176	0.509804	0.627369	orf19.6804	orf19.6804	have role in SRP-dependent cotranslational protein targeting to membrane, translocation and cytosol, nuclear periphery, signal recognition particle, endoplasmic reticulum targeting localization
PIS49718.1	1199.87	1378.9	1027.37	927.891	-0.389244	0.0277434	0.0624702	orf19.6803	HUT1	have UDP-galactose transmembrane transporter activity, role in UDP-galactose transmembrane transport, UDP-glucose transport and endoplasmic reticulum localization
PIS49719.1	1759.37	1528.68	1481.04	1493.94	-0.142222	0.378156	0.501819	orf19.6802	orf19.6802	have palmitoyltransferase activity, role in protein palmitoylation, vacuole fusion, non-autophagic and Golgi apparatus, endoplasmic reticulum, fungal-type vacuole membrane localization
PIS49721.1	7383.86	8351.86	5555.96	5914.32	-0.449303	0.00153084	0.00494065	orf19.6800	POS5	Protein similar to S. cerevisiae Pos5p, a mitochondrial NADH kinase involved in the oxidative stress response; planktonic growth-induced gene; likely to be essential for growth, based on an insertional mutagenesis str
PIS49722.1	31639.3	33368.2	28322.6	26834.5	-0.234439	0.0554839	0.111927	orf19.6798	SSN6	Functional homolog of S. cerevisiae Cyc8/Ssn6; hyphal growth regulator; repressed during hyphal growth; Ssn6 and Tup1 regulate distinct sets of genes; overexpression or mutation causes avirulence in mouse IV infection
PIS49723.1	6690.22	5503.72	5255.93	5833.03	-0.134555	0.414779	0.537937	orf19.6797	orf19.6797	Protein of unknown function
PIS49724.1	3140.23	3226.15	2544.78	3093.96	-0.171714	0.295548	0.415795	orf19.6796	YSA1	Predicted Nudix hydrolase family member with ADP-ribose pyrophosphatase activity; role in metabolism of O-acetyl-ADP-ribose to AMP and acetylated ribose 5'-phosphate; rat catheter biofilm repressed
PIS49725.1	547.565	398.217	269.115	385.63	-0.498197	0.085382	0.156982	orf19.6795	orf19.6795	have enzyme activator activity
PIS49726.1	15531.2	17815.2	8169.83	8468.99	-0.988498	1.67373e-12	1.91476e-11	orf19.6794	FESUR1	Putative ubiquinone reductase; transcriptionally induced by interaction with macrophage; alkaline downregulated; repressed by nitric oxide; clade-associated gene expression; Hap43p-repressed gene
PIS49727.1	104281	106880	70157.2	77431.4	-0.510684	5.72177e-05	0.000245667	orf19.6791	HHT1	Putative histone H3; reduced mRNA abundance in fkh2 mutant; farnesol regulated; Spider biofilm induced; rat catheter biofilm repressed
PIS49728.1	439.155	198.514	974.633	972.502	1.46092	1.5714e-05	7.46734e-05	#N/A	#N/A	#N/A
PIS49729.1	8080.26	5747.4	17950.7	15492.6	1.23454	1.37016e-09	1.12418e-08	orf19.6790	orf19.6790	have mRNA binding activity, role in 3'-UTR-mediated mRNA destabilization, mitochondrion organization and P-body, cytoplasmic stress granule, cytosol, perinuclear region of cytoplasm localization
PIS49730.1	2537.54	1925.71	1911.99	1985.65	-0.190875	0.317065	0.439058	orf19.6789	orf19.6789	S. cerevisiae ortholog Nud1 is a spindle pole body outer plaque component; it acts through the mitotic exit network to specify asymmetric spindle pole body inheritance; Hap43-induced gene
PIS49731.1	7000.75	6850.52	6745.15	6619.16	-0.0511057	0.674361	0.768795	orf19.6788	orf19.6788	Protein with a predicted role in cotranslational protein targeting to membrane; induced during chlamydospore formation in both C. albicans and C. dubliniensis
PIS49732.1	2393.3	2854.09	2877.53	2990.86	0.15877	0.322697	0.444513	orf19.6787	orf19.6787	have receptor activity, role in ER to Golgi vesicle-mediated transport, ascospore formation, axial cellular bud site selection and ER to Golgi transport vesicle, cell periphery, endoplasmic reticulum membrane localiza
PIS49733.1	1568.28	1573.85	1091.92	1139.05	-0.485982	0.00120284	0.0039799	orf19.6786	orf19.6786	Protein of unknown function; flow model biofilm induced
PIS49734.1	33382.2	24508.8	12921.2	12787.3	-1.1413	7.56141e-10	6.37319e-09	orf19.6785	RPS12	Acidic ribosomal protein S12; regulated by Gcn4, activated by Tbf1; repressed by amino acid starvation (3-AT); protein abundance is affected by URA3 expression in CAI-4 strain background; sumoylation target; Spider bi
PIS49735.1	11423.5	14478.5	14384	13082.7	0.0829251	0.627774	0.727852	orf19.6783	orf19.6783	Putative geranylgeranyltransferase regulatory component
PIS49736.1	2183.83	2127.79	1924.72	1733.85	-0.233026	0.118631	0.204684	orf19.6780	MET8	Putative bifunctional dehydrogenase and ferrochelatase with a predicted role in siroheme biosynthesis; regulated by Gcn2p and Gcn4p
PIS49737.1	18746.8	20640.7	18577.1	18754.1	-0.0763751	0.549775	0.660882	orf19.6779	PRO2	Putative gamma-glutamyl phosphate reductase with a predicted role in proline biosynthesis; regulated by Gcn2p and Gcn4p
PIS49738.1	721.206	470.728	2088.37	1989.61	1.69739	7.54438e-13	8.8824e-12	#N/A	#N/A	#N/A
PIS49739.1	10589.3	9349.19	10608.2	10604.3	0.0880166	0.518226	0.634757	orf19.6778	orf19.6778	Aminophospholipid translocase (flippase); maintains membrane lipid asymmetry in post-Golgi secretory vesicles; contributes to clathrin-coated vesicle formation and endocytosis; flow model biofilm repressed
PIS49741.1	18980.1	23422.3	22521.1	20902.3	0.033755	0.833794	0.887184	orf19.6773	ECM29	Putative scaffold protein; assists in association of the proteasome core particle with the regulatory particle; ortholog of S. cerevisiae Ecm29; transposon mutation affects filamentous growth; flow model biofilm repre
PIS49742.1	102395	137398	105647	103330	-0.193675	0.281873	0.400817	orf19.6771	UBI4	contains 3 tandem repeats of the ubiquitin peptide that are processed to individual units; transcript induced by stress; mRNA in yeast and mycelia at similar abundance; Spider biofilm induced
PIS49743.1	1634.43	1369.39	2952.08	2853.07	0.930965	1.30617e-08	9.57922e-08	orf19.6770	orf19.6770	protein with ENTH Epsin domain, N-terminal; Spider biofilm repressed
PIS49744.1	13177.4	18633	20856.4	20299.6	0.361071	0.0657972	0.128201	orf19.6769	orf19.6769	have cytoplasm localization
PIS49745.1	7402.24	5867.46	6196.01	6400.07	-0.0738421	0.660215	0.756281	orf19.4905	orf19.4905	Putative MFS transporter; Hap43p-induced gene; also regulated by regulated by Sef1p and Sfu1p; repressed in a ssr1 null mutant
PIS49746.1	7993.9	9093.62	10706.4	9722.04	0.253772	0.0821614	0.152233	orf19.985	orf19.985	have cell periphery, endoplasmic reticulum, ribosome localization
PIS49747.1	36406.7	44215.2	103488	95261.5	1.27835	2.94016e-16	4.70695e-15	orf19.986	GLY1	L-threonine aldolase; complements glycine auxotrophy of S. cerevisiae shm1 shm2 gly1-1 triple mutant; macrophage/pseudohyphal-induced; the GLY1 locus has an RFLP and is triploid in strain SGY269; flow model biofilm in
PIS49748.1	12758.5	21894.8	8291.66	7561.92	-1.07443	1.78693e-05	8.37784e-05	orf19.4737	TPO3	Putative polyamine transporter; MFS-MDR family; induced by Sfu1, regulated upon white-opaque; decreased expression in hyphae vs yeast-form cells; regulated by Nrg1; Spider biofilm repressed
PIS49749.1	6160.11	4816.65	6534.23	7738.38	0.368797	0.0474893	0.0984469	orf19.4736	orf19.4736	have alkaline phosphatase activity, role in nicotinamide nucleotide metabolic process, protein dephosphorylation and extracellular region, fungal-type vacuole membrane localization
PIS49750.1	144.241	66.5677	3835.8	3942.55	4.83918	1.76644e-60	2.81078e-58	#N/A	#N/A	#N/A
PIS49751.1	1175.98	1346.81	1531.96	1367.05	0.196936	0.255093	0.369312	orf19.4735	orf19.4735	Ornithine cyclodeaminase family protein; Sef1, Sfu1, and Hap43-regulated; ortholog of S. cerevisiae YGL159W and S. pombe SPAP11E10.01; rat catheter biofilm induced
PIS49752.1	114.842	118.871	246.386	268.652	1.0725	0.000115193	0.000463153	#N/A	#N/A	#N/A
PIS49753.1	1867.79	1509.66	1649.24	1475.11	-0.110099	0.551587	0.662179	orf19.4734	orf19.4734	Protein of unknown function; Hap43-repressed
PIS49754.1	6031.49	6977.72	8806.25	8651.4	0.418162	0.00350251	0.0103208	orf19.7498	LEU1	3-isopropylmalate dehydratase; antigenic in humans; repressed in hyphae; alkaline repressed; upregulated by human whole blood or PMNs; regulated by Sef1, Sfu1, and Hap43; rat catheter biofilm induced, Spider biofilm r
PIS49755.1	693.644	586.033	922.811	934.831	0.522201	0.00550248	0.0152974	orf19.7497	orf19.7497	have ubiquitin-protein transferase activity, role in protein ubiquitination involved in ubiquitin-dependent protein catabolic process and Cul3-RING ubiquitin ligase complex, cytoplasm, nucleus localization
PIS49756.1	6405.41	5600	9512.68	8815.96	0.600787	3.53461e-05	0.000157691	orf19.2892	orf19.2892	Protein of unknown function
PIS49757.1	3230.27	4427.94	4263.11	3851.34	0.0814688	0.68108	0.773767	orf19.2893	orf19.2893	Protein of unknown function; regulation correlates with clinical development of fluconazole resistance; transcript is upregulated in an RHE model of oral candidiasis
PIS49758.1	5042.93	3887.08	6168.74	6181.98	0.456786	0.00949409	0.0246332	orf19.223	orf19.223	Putative serine/threonine protein kinase; Hap43-repressed; induced by prostaglandins; possibly an essential gene, disruptants not obtained by UAU1 method; flow model biofilm induced; Spider biofilm induced
PIS49759.1	4682.78	4341.16	2975.72	2403.99	-0.730278	1.73263e-05	8.13778e-05	orf19.220	PIR1	1,3-beta-glucan-linked cell wall protein; N-mannosylated, O-glycosylated by Pmt1; cell wall defect in het mutant; Hog1/fluconazole/hypoxia induced; iron/Efg1/Plc1/temp regulated; flow model biofilm induced; hyphal, Sp
PIS49760.1	5611.62	6776.83	4027.64	3847.38	-0.641284	5.27056e-05	0.000227842	orf19.217	orf19.217	have sequence-specific DNA binding activity
PIS49761.1	6978.7	6334.63	7049.73	7489.55	0.125189	0.356585	0.480849	orf19.216	orf19.216	Protein with a metallo-dependent phosphatase domain; ketoconazole-induced; upregulation correlates with clinical development of fluconazole resistance
PIS49762.1	4493.53	3731.35	5735.97	5916.3	0.493088	0.00167044	0.00533871	orf19.215	orf19.215	Component of a complex containing the Tor2p kinase; possible a role in regulation of cell growth; Spider biofilm induced
PIS49763.1	338.094	280.535	1646.51	2021.34	2.48257	5.82419e-33	3.1207e-31	#N/A	#N/A	#N/A
PIS49764.1	2.18245e+06	1.66671e+06	1.25557e+06	985273	-0.757545	0.000138842	0.00054982	orf19.3608	MSH3	Mismatch repair protein; predicted role in repair of insertion or deletion mutations and removal of nonhomologous DNA ends; rat catheter biofilm repressed
PIS49765.1	2328.07	1811.59	3676.7	3835.48	0.838519	2.97808e-06	1.5764e-05	orf19.3607	orf19.3607	Protein of unknown function
PIS49766.1	27196.3	20054.7	11691.1	12509.7	-0.940479	4.60531e-07	2.79566e-06	orf19.3606	orf19.3606	Ortholog of S. cereviae Sna4 vacuolar outer membrane protein that plays a role in sensitivity to NA+; induced by Mnl1 under weak acid stress
PIS49767.1	2275.7	2004.16	2705.7	2543.77	0.289099	0.0592531	0.117855	orf19.1359	orf19.1359	have protein complex binding activity and role in ER-associated ubiquitin-dependent protein catabolic process, sporulation resulting in formation of a cellular spore
PIS49768.1	36099.8	42093.3	40442.7	39754.6	0.03602	0.798348	0.860788	orf19.1358	GCN4	bZIP transcription factor; amino acid control response; required for Efg1-dependent pseudohyphal induction by amino acid starvation, not by serum; human whole blood and PMN induced; required for biofilm formation; Spi
PIS49769.1	1062.06	1337.3	1046.46	1043.88	-0.192545	0.313094	0.434476	orf19.7375	orf19.7375	Putative U1A component of the U1 snRNP, involved in splicing; contains two RNA recognition motifs (RRMs); ortholog of S. cerevisiae MUD1
PIS49770.1	72581.8	103894	25633.2	20676.3	-1.86353	3.92239e-18	7.35588e-17	#N/A	#N/A	#N/A
PIS49771.1	3834.79	5849.63	10460.9	11376.6	1.13041	3.15564e-07	1.9633e-06	orf19.5610	ARG3	Putative ornithine carbamoyltransferase; Gcn4-regulated; Hap43-induced; repressed in alkalinizing medium; rat catheter and Spider biofilm induced
PIS49772.1	1029.9	1155.42	1465.59	1557.39	0.459519	0.00502428	0.0140707	#N/A	#N/A	#N/A
PIS49773.1	1944.96	2864.79	3048.46	2838.2	0.281676	0.197737	0.302276	orf19.5608	orf19.5608	RNA polymerase III subunit; Spider biofilm induced
PIS49774.1	983.964	1210.1	1052.82	963.58	-0.117421	0.539282	0.651976	orf19.5567	POP4	Ortholog of S. cerevisiae Pop4; a subunit of both RNase MRP and nuclear RNase P; filament induced; regulated by Nrg1, Tup1; likely essential, based on UAU1 strategy; rat catheter and Spider biofilm induced
PIS49775.1	1535.2	2012.48	2371.12	1963.84	0.280802	0.171958	0.272219	orf19.5566	orf19.5566	have role in protein lipoylation and mitochondrion localization
PIS49776.1	3590.41	3816.94	5074.09	6072.93	0.578826	0.000252754	0.000954141	CLUG_05310	#N/A	#N/A
PIS49777.1	27962.6	34337	240941	220146	2.83353	2.28114e-70	5.70394e-68	orf19.5565	HPD1	3-hydroxypropionate dehydrogenase; involved in degradation of toxic propionyl-CoA; rat catheter and Spider biofilm induced
PIS49778.1	6523.93	6315.61	8898.08	8952.76	0.470233	0.000104355	0.000425773	orf19.5605	orf19.5605	have protein binding, bridging, ubiquitin protein ligase binding activity and role in positive regulation of ubiquitin-dependent endocytosis, regulation of intracellular transport
PIS49779.1	5057.63	5314.71	5932.35	5840.96	0.180793	0.150716	0.24555	orf19.274	TFC4	subunit; induced by Mnl1 under weak acid stress; possibly essential gene, disruptants not obtained by UAU1 method
PIS49780.1	1842.98	1535.81	2149.28	2230.51	0.36586	0.0288664	0.0646467	orf19.275	orf19.275	have RNA binding, ribonuclease MRP activity, ribonuclease P activity
PIS49781.1	6659.9	5686.78	7201.56	7064.27	0.204907	0.163855	0.262239	orf19.6726	orf19.6726	have DNA secondary structure binding activity
PIS49782.1	1435.06	1517.98	1514.68	1551.44	0.0536258	0.71809	0.801593	orf19.6727	RIT1	Putative initiator tRNA methionine ribosyltransferase; fungal-specific (no human or murine homolog)
PIS49783.1	1628.91	1778.31	2313.85	2389.12	0.458089	0.00174807	0.00554295	orf19.6717	orf19.6717	Putative serine hydrolase; Spider biofilm repressed
PIS49784.1	2470.47	2304.91	2994.82	2752.94	0.26309	0.0691922	0.13305	orf19.6716	ABD1	SAM-dependent RNA methyltransferase; methylates mRNA 5' cap; binds phosphorylated RNA Pol II C-term domain peptide; does not bind mRNA TPase and mRNA GTase (Cet1,Cgt1); functional homolog of S. cerevisiae Abd1; rat ca
PIS49785.1	3227.51	3013.38	4014	4128.92	0.378507	0.00466826	0.0132146	orf19.3180	orf19.3180	have phosphatidylinositol-4,5-bisphosphate 5-phosphatase activity, role in phosphatidylinositol dephosphorylation and endoplasmic reticulum, fungal-type vacuole membrane localization
PIS49786.1	1795.21	2316.79	3452.13	3194.09	0.676062	0.000236434	0.00089965	orf19.3178	orf19.3178	have RNA binding activity, role in mRNA 5'-splice site recognition and U2-type prespliceosome localization
PIS49787.1	2686.38	2933.73	3213.93	3165.34	0.18054	0.193481	0.297328	orf19.3177	orf19.3177	have 2,5-diamino-6-ribitylamino-4(3H)-pyrimidinone 5'-phosphate deaminase activity, pseudouridine synthase activity, role in riboflavin biosynthetic process, tRNA pseudouridine synthesis and cytosol localization
PIS49788.1	2849.91	2657.95	2699.33	2939.31	0.0330203	0.818692	0.876264	orf19.3176	RIM21	Plasma membrane pH-sensor involved in the Rim101 pH response pathway; required for processing and activation of Rim101 and for alkaline pH-induced hyphal growth; Spider biofilm induced
PIS49789.1	2622.98	2527.19	3210.29	3196.07	0.3107	0.0187905	0.0449927	orf19.578	orf19.578	have GTPase activator activity and role in activation of GTPase activity, endocytosis, exocytosis, formin-nucleated actin cable assembly, regulation of protein localization
PIS49790.1	2352.88	2340.57	2518.41	2810.44	0.180188	0.21637	0.324432	orf19.3183	orf19.3183	Protein with a role in insertion of tail-anchored proteins into the ER membrane; required for efficient mating, in shmoo formation and nuclear migration in the pre-zygote of S. cerevisiae; Hap43-repressed
PIS49791.1	7444.5	7274.89	6831.53	6228.57	-0.170353	0.195584	0.299594	orf19.3185	orf19.3185	have acetyltransferase activator activity, peptide alpha-N-acetyltransferase activity and role in N-terminal protein amino acid acetylation, positive regulation of N-terminal peptidyl-serine acetylation
PIS49792.1	1267.85	1097.18	1799.25	1811.17	0.597476	0.000250229	0.000945971	orf19.3188	TAC1	transcriptional activator of drug-responsive genes (CDR1 and CDR2); binds DRE element; gene in zinc cluster region near MTL locus; resequencing indicates that TAC1 spans orf19.3188 and orf19.3189; Spider biofilm induc
PIS49793.1	7697.15	7788.42	10931.9	10095.8	0.4362	0.00059989	0.00210142	#N/A	#N/A	#N/A
PIS49794.1	24216	23077.6	17284.3	18161.3	-0.411562	0.000735796	0.00252858	orf19.3192	STI1	Protein that interacts with Cdc37 and Crk1 in two-hybrid; may be involved in Cdc37 chaperone activity; soluble protein in hyphae; protein in exponential and stationary phase yeast cultures; YNB biofilm induced; Spider
PIS49795.1	3500.37	3316.5	3016.64	3299.17	-0.108787	0.439158	0.561485	orf19.3193	FCR3	bZIP transcription factor; ortholog of S. cerevisiae Yap3; partially complements fluconazole sensitivity of S. cerevisiae pdr1 pdr3; Hap43-induced; required for yeast cell adherence to silicone substrate; flow model b
PIS49796.1	873.716	877.267	967.36	1275.85	0.345736	0.0939514	0.169824	orf19.1397	orf19.1397	with predicted heme binding activity
PIS49797.1	5778.83	5257.66	5673.24	6338.61	0.12009	0.406773	0.53028	orf19.1396	AGE2	have GTPase activator activity, role in ER to Golgi vesicle-mediated transport, intra-Golgi vesicle-mediated transport and Golgi apparatus, clathrin-coated vesicle, cytosol localization
PIS49798.1	7363.65	7650.53	11584.7	12329.3	0.663853	1.20393e-07	7.87278e-07	orf19.1395	orf19.1395	have copper uptake transmembrane transporter activity, inorganic phosphate transmembrane transporter activity
PIS49799.1	3041.01	4702.53	6484.22	6178.01	0.682824	0.00244131	0.0074661	orf19.5959	NOP14	Putative nucleolar protein; Hap43-induced; mutation confers resistance to 5-fluorocytosine (5-FC), 5-fluorouracil (5-FU), and tubercidin (7-deazaadenosine); heterozygous mutant is resistant to parnafungin; Spider biof
PIS49800.1	3918.4	3200	4170.38	4112.07	0.213831	0.189464	0.293121	orf19.5974	ATG9	Protein similar to S. cerevisiae Atg9; required for early step in autophagy; required for cytoplasm to vacuole trafficking of Lap41; Spider biofilm induced
PIS49801.1	33.0744	46.3596	69.0971	82.281	0.78141	0.0730655	0.138881	#N/A	#N/A	#N/A
PIS49802.1	2158.1	2564.04	2479.31	2304.86	0.0190283	0.907945	0.93819	orf19.1393	orf19.1393	have NAD transporter activity, pyruvate secondary active transmembrane transporter activity, role in NAD transmembrane transport, mitochondrial pyruvate transport and endoplasmic reticulum, mitochondrion localization
PIS49803.1	7722.87	10690.1	3834.89	3387.4	-1.30974	5.92729e-11	5.74247e-10	orf19.1427	orf19.1427	Putative transporter; fungal-specific; Spider biofilm induced
PIS49804.1	7293.83	12675.2	5012.27	5618.9	-0.863964	0.000745221	0.00255428	orf19.7436	AAF1	Possible regulatory protein; possible adhesin-like; Glu-rich domain; production in S. cerevisiae increases endothelial cell adherence and flocculence; flow model biofilm, alkaline or caspofungin induced
PIS49805.1	1619.73	1680.83	1970.18	2056.03	0.282552	0.0484225	0.099869	orf19.7436.1	ECM15	Protein of unknown function; predicted role in cell wall organization; Hap43-repressed; caspofungin repressed; Spider biofilm induced; rat catheter biofilm repressed
PIS49806.1	5505.05	3797.92	7045.18	7229.82	0.597724	0.00380976	0.0110893	orf19.7434	GLG2	Putative self-glucosylating initiator of glycogen synthesis; expression regulated upon white-opaque switch; hypha-induced; Spider biofilm induced
PIS49807.1	9042.17	7147.7	7401.58	7739.37	-0.0948223	0.573321	0.680423	orf19.548	CDC10	Septin, required for wild-type cell, hyphal, or chlamydospore morphology; role in virulence and kidney tissue invasion in mouse infection; forms ring at sites of cell division and filaments in mature chlamydospore; Sp
PIS49808.1	3605.11	3581.58	2168.38	2303.87	-0.675332	5.46248e-07	3.25579e-06	orf19.549	orf19.549	have structural constituent of ribosome activity and mitochondrial inner membrane, mitochondrial large ribosomal subunit localization
PIS49809.1	6528.52	6428.53	4740.43	5029.05	-0.402664	0.00150762	0.00487771	orf19.551	orf19.551	Protein of unknown function
PIS49810.1	10243.9	10218.1	5909.62	5684.33	-0.810716	2.54107e-11	2.54641e-10	orf19.550	PDX3	Pyridoxamine-phosphate oxidase; transcript regulated by yeast-hypha switch and by Nrg1, Mig1, Tup1; Hap43, caspofungin repressed; present in exponential and stationary phase yeast cultures
PIS49811.1	5907.46	5415.75	25617.8	27352	2.19764	7.04556e-63	1.42293e-60	#N/A	#N/A	#N/A
PIS49812.1	2472.31	2457.06	2464.77	2482.31	0.00506793	0.969691	0.979578	orf19.5285	PST3	Flavodoxin-like protein involved in oxidative stress protection and virulence; YNB biofilm induced; stationary phase enriched protein; rat catheter and Spider biofilm repressed
PIS49813.1	2393.3	2360.77	2218.38	2224.56	-0.0964145	0.474763	0.596819	orf19.5286	YCP4	Flavodoxin-like protein involved in oxidative stress protection and virulence; flow model, rat catheter and Spider biofilm repressed
PIS49814.1	33.0744	61.8128	398.218	501.617	2.93951	2.68207e-17	4.61756e-16	orf19.7503	CDA2	Putative chitin deacetylase; transcription is positively regulated by Tbf1p
PIS49815.1	44.0992	34.4725	549.14	577.949	3.59812	4.71889e-38	3.13657e-36	orf19.7504	orf19.7504	Ortholog of S. cerevisiae Rts3; a component of the protein phosphatase type 2A complex; Plc1-regulated; induced in core caspofungin response; Spider biofilm induced
PIS49816.1	11034	15249.9	13183	11855.4	-0.0679238	0.727805	0.809511	orf19.4283	orf19.4283	have role in cytoplasmic translational initiation
PIS49817.1	1382.69	1522.74	1469.22	1669.41	0.109391	0.511318	0.628642	orf19.4284	BUR2	Protein with similarity to S. cerevisiae Bur2p, contains a cyclin domain; not required for wild-type hyphal growth, adherence to buccal epithelial cells, or virulence in mouse systemic infection
PIS49818.1	2221.5	2012.48	2088.37	2356.41	0.0683215	0.666211	0.761494	orf19.4388	orf19.4388	Protein with a histone fold domain; similar to TAFII47 proteins from S. cerevisiae, Danio rerio, Drosophila melanogaster, human, and mouse
PIS49819.1	1322.06	1665.38	1231.02	1323.43	-0.219204	0.245451	0.357918	orf19.4382	orf19.4382	have role in retrograde vesicle-mediated transport, Golgi to ER and COPI vesicle coat, cytosol, nucleus localization
PIS49820.1	29207.5	31492.4	18979.9	17785.6	-0.714661	2.26177e-08	1.62046e-07	orf19.4381	VTC3	Putative polyphosphate synthetase; downregulated in core caspofungin response; Hog1p-induced; transcription is opaque-specific; fungal-specific (no human or murine homolog)
PIS49821.1	3213.73	3493.61	3398.49	3161.37	-0.0312989	0.825215	0.88127	orf19.4353	ULP2	from proteins; Spider biofilm induced
PIS49822.1	7923.16	7186.93	10018.2	10918.6	0.463785	0.000793512	0.00271272	orf19.4380.1	orf19.4380.1	have role in mitochondrial genome maintenance and integral component of mitochondrial inner membrane localization
PIS49823.1	5630	4206.84	4455.86	4997.33	-0.0561629	0.769603	0.838943	orf19.4362	orf19.4362	have role in protein targeting to mitochondrion and mitochondrial outer membrane, peroxisomal membrane localization
PIS49824.1	2096.55	2520.06	3169.38	2900.65	0.387313	0.0206391	0.0485772	orf19.4363	SGD1	Predicted small ribosomal subunit biogenesis protein; repressed in core stress response; transcript increases in populations of cells exposed to fluconazole over multiple generations; Spider biofilm induced
PIS49825.1	4669	5651.12	3624.87	3477.61	-0.528593	0.000960412	0.00323692	orf19.4365	orf19.4365	with predicted RNA methyltransferase activity and role in RNA processing
PIS49826.1	2644.11	2316.79	1714.7	1596.05	-0.573033	0.000288483	0.00107358	orf19.4367	SMC1	Protein similar to chromosomal ATPases; RNA abundance regulated by tyrosol and cell density; cell-cycle regulated periodic mRNA expression
PIS49827.1	6946.54	7175.04	7571.59	7133.66	0.0578366	0.646641	0.744303	orf19.4368	orf19.4368	with predicted hydrolase activity and role in cellular process
PIS49828.1	2545.81	2819.62	3518.5	3543.04	0.390892	0.00551609	0.0153254	orf19.4369	orf19.4369	Ortholog of S. cerevisiae Spp41; protein involved in negative regulation of expression of spliceosome components PRP4 and PRP3 in S. cerevisiae; mutants are viable
PIS49829.1	16163.3	14051.7	9982.72	10887.9	-0.525567	0.00031521	0.00116808	orf19.1494	RAD23	S. cerevisiae Rad23 ortholog; binds damaged DNA; Spider biofilm repressed
PIS49830.1	1852.17	1746.21	1591.96	1543.51	-0.195783	0.180993	0.28294	orf19.1495	orf19.1495	have role in L-methionine salvage from methylthioadenosine and cytosol, nucleus localization
PIS49831.1	6388.87	6206.25	6767.88	6830.31	0.109282	0.370651	0.493982	orf19.1504	orf19.1504	Putative patatin-like phospholipase; fungal-specific (no human or murine homolog)
PIS49832.1	2211.39	2240.71	3082.1	2762.86	0.386764	0.00785493	0.0207894	orf19.1502	orf19.1502	with predicted aminoacyl-tRNA hydrolase activity
PIS49833.1	1286.23	1076.97	2420.22	2508.08	1.03744	5.5936e-10	4.79934e-09	orf19.1500	orf19.1500	Protein of unknown function
PIS49834.1	11900.4	12941.5	14344.9	15930.8	0.281477	0.0408788	0.0868696	orf19.1499	CTF1	Putative zinc-finger transcription factor, similar to A. nidulans FarA and FarB; activates genes required for fatty acid degradation; induced by oleate; null mutant displays carbon source utilization defects and sligh
PIS49835.1	3339.6	3282.02	1808.34	2096.68	-0.748888	1.07022e-06	6.08905e-06	orf19.878	NBN1	Subunit of the NuA4 histone acetyltransferase complex; Plc1p-regulated
PIS49836.1	1109.83	1301.64	1446.49	1404.72	0.237406	0.162926	0.26091	#N/A	#N/A	#N/A
PIS49837.1	2181.99	2322.74	2974.81	2844.15	0.364407	0.00881887	0.0230502	orf19.5574	orf19.5574	have mitochondrial outer membrane localization
PIS49838.1	3346.03	3581.58	4570.41	4332.14	0.357296	0.00805553	0.0212775	orf19.5575	orf19.5575	Putative peripheral peroxisomal membrane peroxin; required for regulating peroxisome size and maintenance; Spider biofilm induced
PIS49839.1	6429.3	6802.98	5219.56	4898.2	-0.382184	0.00348737	0.0102878	orf19.5576	orf19.5576	Putative pantothenate kinase; ortholog of S. cerevisiae Cab1; transposon mutation affects filamentous growth; repressed in core stress response
PIS49840.1	1243.05	1256.46	784.616	896.169	-0.56041	0.00104631	0.00350172	#N/A	#N/A	#N/A
PIS49841.1	2194.85	2572.36	2848.44	3035.47	0.298448	0.0601357	0.119159	orf19.6511	LIG1	tRNA ligase; functional homolog of S. cerevisiae Trl1
PIS49842.1	2045.1	2220.51	2099.28	2312.79	0.04809	0.751319	0.825178	orf19.6512	EXO70	Predicted subunit of the exocyst complex, involved in exocytosis; localizes to a crescent on the surface of the hyphal tip
PIS49843.1	55129.5	109895	41168.3	35430.4	-1.03712	0.000296611	0.00110305	orf19.6514	CUP9	Transcription factor; represses SOK1 expression in response to farnesol inhibition; yeast-hypha switch repressed; ketoconazole-induced; Plc1-regulated; colony morphology-related Ssn6 regulation; Spider, flow model bio
PIS49844.1	2983.13	2107.58	1491.95	1481.06	-0.750825	0.000361007	0.00132009	orf19.6579	orf19.6579	Protein of unknown function
PIS49845.1	24049.7	28322.2	53795.8	48243.4	0.945844	5.7757e-10	4.93142e-09	orf19.1272	orf19.1272	Protein of unknown function; may play a role in regulation of cell size; rat catheter biofilm repressed
PIS49846.1	1125.45	1252.9	1048.28	1136.07	-0.119733	0.477106	0.598452	orf19.1273	orf19.1273	have tubulin binding activity
PIS49847.1	4770.98	4691.83	5037.73	4543.3	0.0176976	0.896917	0.931694	orf19.1261	CGT1	mRNA 5' guanylyltransferase; small subunit of mRNA capping enzyme; binds an RNA Pol II C-terminal domain peptide; Cet1p and Cgt1p form a 2:1 complex; functional homolog of S. cerevisiae Ceg1p
PIS49848.1	7751.35	8553.94	10641	10532	0.372311	0.00439691	0.0125547	orf19.1259	orf19.1259	have DNA binding, ubiquitin-protein transferase activity and role in histone catabolic process, histone ubiquitination, regulation of transcription from RNA polymerase II promoter in response to oxidative stress
PIS49849.1	1311.03	1093.61	1491.95	1532.61	0.322522	0.0641105	0.125613	orf19.1260	LEA1	Predicted component of U2 snRNP; induced by alpha pheromone in SpiderM medium
PIS49850.1	2045.1	1920.95	2962.09	2855.05	0.544458	9.47909e-05	0.000390696	CLUG_02312	#N/A	#N/A
PIS49851.1	1528.77	1493.02	2662.06	2722.21	0.821497	2.826e-09	2.23483e-08	orf19.5672	MEP2	Ammonium permease and regulator of nitrogen starvation-induced filamentation; 11 predicted transmembrane regions; in low nitrogen cytoplasmic C-terminus activates Ras/cAMP and MAPK signal transduction pathways to indu
PIS49852.1	10619.6	11535.2	13541.2	13165	0.266467	0.0360195	0.0780595	orf19.5671	orf19.5671	have enzyme inhibitor activity and role in actin cortical patch assembly, negative regulation of catalytic activity, septin cytoskeleton organization
PIS49853.1	5154.09	4947.4	5977.81	6040.22	0.247678	0.0469356	0.097453	orf19.731	EMP46	Protein similar to S. cerevisiae Emp46, an integral membrane component of ER-derived COPII-coated vesicles; functions in ER to Golgi transport; induced by alpha pheromone in SpiderM medium
PIS49854.1	1228.35	1538.19	2166.56	1880.57	0.534943	0.0050208	0.0140707	orf19.721	orf19.721	have polynucleotide 5'-hydroxyl-kinase activity
PIS49855.1	578.802	578.901	3019.36	3468.69	2.43842	2.62169e-51	3.35768e-49	#N/A	#N/A	#N/A
PIS49856.1	2841.64	3522.14	3911.26	3808.72	0.273421	0.102421	0.181678	orf19.4251	ZCF22	Predicted Zn(II)2Cys6 transcription factor
PIS49857.1	51.4491	17.8306	141.831	158.614	1.68429	0.000318024	0.00117381	#N/A	#N/A	#N/A
PIS49858.1	193.853	99.8515	180.925	166.545	0.209937	0.580275	0.686422	orf19.554	DIT2	Monooxygenase of the cytochrome P450 family; produces N,N'-bisformyl dityrosine from N-formyltyrosine; regulated by Nrg1, Mig1, and Tup1; role in chlamydospore formation; Spider biofilm induced
PIS49859.1	321.557	433.878	520.047	365.803	0.217563	0.444149	0.566212	orf19.1932	CFL4	C-terminus similar to ferric reductases; induced in low iron; Sfu1-repressed; ciclopirox olamine induced; colony morphology-related gene regulation by Ssn6; Hap43-repressed; Sef1-regulated
PIS49860.1	219.577	165.23	166.379	224.042	0.0162363	0.959313	0.97265	CLUG_00566	#N/A	#N/A
PIS49861.1	57.8802	23.7742	129.103	117.969	1.28934	0.00486577	0.0136998	SAP	SAP	Candida_lusitaniae_CLUG_04798_SAP3
PIS49862.1	251.733	381.575	506.409	686.005	0.855007	0.00336412	0.0099409	CLUG_03157	#N/A	#N/A
PIS49863.1	5598.76	5028.24	7083.37	7083.1	0.408999	0.00245073	0.00749057	CLUG_03156	#N/A	#N/A
PIS49864.1	1931.18	1701.04	1896.53	2266.2	0.19159	0.276562	0.39547	#N/A	#N/A	#N/A
PIS49867.1	15469.6	9572.67	12094.7	11204.1	-0.0999101	0.670173	0.765177	#N/A	#N/A	#N/A
PIS49868.1	1600.43	2995.54	2351.12	2153.18	-0.0267116	0.924385	0.949891	#N/A	#N/A	#N/A
PIS49869.1	289.401	402.972	405.491	456.015	0.301206	0.247287	0.360096	#N/A	#N/A	#N/A
PIS50291.1	97.3857	70.1338	99.0999	114.995	0.309213	0.409176	0.532751	#N/A	#N/A	#N/A
PIS50292.1	70.7425	33.2838	54.5504	21.8094	-0.317309	0.553527	0.663298	#N/A	#N/A	#N/A
PIS50293.1	1119.94	1279.05	1174.65	1270.89	0.0277236	0.871083	0.913897	#N/A	#N/A	#N/A
PIS50294.1	1150.25	1154.24	783.707	940.779	-0.408316	0.0252173	0.0575221	#N/A	#N/A	#N/A
PIS50295.1	45.0179	14.2645	65.4605	47.5842	0.65155	0.223102	0.332248	#N/A	#N/A	#N/A
PIS50296.1	57487	78755.5	37263.4	33205.8	-0.925122	1.40179e-06	7.78923e-06	#N/A	#N/A	#N/A
PIS50297.1	829.616	1229.12	3093.92	3087.02	1.52949	4.2242e-12	4.64043e-11	#N/A	#N/A	#N/A
PIS50298.1	11.0248	16.6419	341.849	329.124	4.10548	4.29394e-30	1.86343e-28	#N/A	#N/A	#N/A
PIS50299.1	660.569	1394.35	1851.08	1302.62	0.564754	0.0898664	0.164021	orf19.4555	ALS4	GPI-anchored adhesin; role in adhesion, germ tube induction; growth, temperature regulated; expressed during infection of human buccal epithelial cells; repressed by vaginal contact; biofilm induced; repressed during
PIS50300.1	410.674	406.538	470.042	381.665	0.0577805	0.798854	0.860831	CLUG_02278	#N/A	#N/A
PIS50301.1	172.722	60.6241	354.577	324.167	1.30099	0.00205346	0.00641447	orf19.2899	orf19.2899	have cytosol, nucleus localization
PIS50302.1	10543.4	8706.1	7718.88	7314.08	-0.350381	0.0254311	0.0579594	orf19.7654	CPR6	stress-induced; heterozygous null mutant displays sensitivity to virgineone; rat catheter biofilm induced
PIS50303.1	7837.72	6423.78	5525.04	6032.29	-0.297588	0.0684733	0.13214	orf19.7652	CKA1	of protein kinase CK2; Cka1p and Cka2p have a common target with respect to fluconazole resistance; synthetically lethal with CKA2; flucytosine induced
PIS50304.1	3129.21	4091.53	4882.26	4492.74	0.367696	0.0453265	0.0946359	orf19.7650	LTV1	Putative GSE complex component; repressed by prostaglandins
PIS50305.1	1258.66	1082.91	1882.9	1747.73	0.618728	0.000240659	0.00091506	orf19.7648	orf19.7648	with predicted antiporter activity, drug transmembrane transporter activity, role in drug transmembrane transport and membrane localization
PIS50306.1	624.739	978.307	1567.41	1395.8	0.846023	0.000704697	0.00243125	orf19.7646	orf19.7646	have role in box C/D snoRNP assembly, protein folding, rRNA processing, regulation of cell size and R2TP complex, cytoplasm, nucleus, small nucleolar ribonucleoprotein complex localization
PIS50307.1	2221.5	3103.72	8542.59	7451.88	1.53796	4.85746e-14	6.54014e-13	orf19.7645	orf19.7645	Biotin protein ligase; catalyzes covalent attachment of biotin to biotin-dependent enzymes including acetyl CoA carboxylase and pyruvate carboxylase
PIS50308.1	250.814	274.592	492.772	397.526	0.728361	0.00271243	0.00819976	orf19.7644	orf19.7644	have ubiquitin-protein transferase activity, role in anaphase-promoting complex-dependent catabolic process, protein ubiquitination and anaphase-promoting complex localization
PIS50309.1	4693.81	4704.91	4454.04	4297.45	-0.101706	0.419434	0.542609	orf19.7643	orf19.7643	have 4-hydroxybenzoate octaprenyltransferase activity, role in ubiquinone biosynthetic process and integral component of mitochondrial membrane, mitochondrial inner membrane localization
PIS50310.1	2463.12	2056.47	3258.48	3226.8	0.510499	0.00148658	0.00481853	orf19.7642	orf19.7642	Ortholog of S. cerevisiae Vps3; CORVET tethering complex component involved in vacuolar protein sorting; Hap43-repressed gene
PIS50311.1	9615.46	9474	8446.22	9404.81	-0.0955758	0.472188	0.594452	orf19.7638	PRO1	Putative gamma-glutamyl kinase; transcript regulated by Nrg1; regulated by Gcn2 and Gcn4; Hap43-repressed gene; early-stage flow model biofilm induced gene
PIS50312.1	421.699	469.54	487.317	530.365	0.186136	0.366881	0.491077	orf19.5488	orf19.5488	have mitochondrial inner membrane, mitochondrial large ribosomal subunit localization
PIS50313.1	1757.54	1640.42	1413.76	1535.58	-0.201159	0.192532	0.296322	orf19.7667	IAH1	Protein similar to S. cerevisiae Iah1p, which is involved in acetate metabolism; mutation confers hypersensitivity to tunicamycin; transposon mutation affects filamentous growth
PIS50314.1	17953.9	18688.9	20361.8	20230.2	0.146207	0.214539	0.322423	orf19.2183	KRE30	YEF3-subfamily ABC family protein; predicted not to be a transporter; repressed in core stress response; mutation confers hypersensitivity to amphotericin B
PIS50315.1	4169.21	8285.3	9616.32	7613.47	0.436963	0.138171	0.229382	orf19.6710	UTP9	Small-subunit processome protein; Ssr1-induced; repressed by prostaglandins; physically interacts with TAP-tagged Nop1
PIS50316.1	2363.9	2575.93	2949.36	2424.81	0.119339	0.484227	0.604328	YJR133W	#N/A	#N/A
PIS50317.1	7013.61	8369.69	8664.42	8252.88	0.134988	0.37665	0.499946	orf19.4188	NMD5	Karyopherin; carrier protein involved in nuclear import of proteins; repressed in core stress response; Hap43-induced; Spider biofilm induced
PIS50318.1	17699.4	15953.7	23964	24958.9	0.532928	4.70424e-05	0.000205507	orf19.2182	BLM3	Putative proteasome activator; binds core proteasome and stimulates proteasome-mediated protein degradation by inducing gate opening; ortholog of S. cerevisiae Blm10; transcript regulated by Nrg1 and Mig1
PIS50319.1	3413.09	3441.31	2983.91	2942.29	-0.207318	0.108618	0.190945	orf19.6712	orf19.6712	have COPI-coated vesicle, Golgi apparatus localization
PIS50320.1	7893.76	10086.2	15926	12423.4	0.637952	0.00126392	0.00415843	orf19.6713	WOR4	Predicted C2H2 zinc finger protein, involved in transcriptional regulation of white-opaque phenotypic switching; activator of the opaque cell type
PIS50321.1	35753.4	36821.4	9355.39	9276.93	-1.94218	2.91351e-62	5.66624e-60	CLUG_02256	#N/A	#N/A
PIS50322.1	4691.05	4866.57	4899.53	5058.79	0.058627	0.643284	0.741903	orf19.4928	SEC2	Guanyl-nucleotide exchange factor for the small G-protein Sec4; delivery of post-Golgi secretory vesicles to sites of polarized growth; phosphorylation by Cdc28 needed for normal hyphal growth; Hap43-repressed; flow m
PIS50323.1	24168.2	19239.2	23344.8	23180.4	0.0980572	0.545562	0.65743	orf19.4927	BNI1	Formin; role in cytoskeletal organization, cell polarity; role in systemic virulence in mouse; cell-cycle regulated localization to site of polarized growth, bud neck; localizes to Spitzenkorper of hyphae, minor local
PIS50324.1	3148.5	3152.45	4351.3	4433.26	0.473729	0.000193673	0.000747779	orf19.4924	orf19.4924	Protein of unknown function; repressed in ssr1 mutant; Spider biofilm induced
PIS50326.1	2281.22	1967.31	2833.89	2862.98	0.415249	0.00707056	0.0190105	orf19.4922	orf19.4922	have Rab GTPase binding activity and Golgi apparatus, endoplasmic reticulum localization
PIS50327.1	3571.12	3088.26	3210.29	3393.35	-0.0123249	0.935459	0.957986	#N/A	#N/A	#N/A
PIS50328.1	4899.61	5243.39	6318.75	6025.35	0.279977	0.0321905	0.0708634	orf19.4929	orf19.4929	have mRNA binding, translation regulator activity and role in mitochondrial respiratory chain complex IV biogenesis, positive regulation of mitochondrial translational initiation
PIS50329.1	5033.74	4849.93	3859.44	3978.24	-0.330762	0.00950548	0.0246485	orf19.4930	SPC3	Essential protein; similar to S. cerevisiae Spc3p, a component of the signal peptidase complex required for signal peptidase activity; predicted integral ER membrane protein; complements spc3 and suppresses sec61 S. c
PIS50330.1	7248.81	7145.32	7185.19	7131.68	-0.00770493	0.948993	0.966765	orf19.4931	orf19.4931	Putative tRNA-Cys synthetase; induced by alpha pheromone in SpiderM medium; ribosomal subunits, translation factors, tRNA synthetases are downregulated upon phagocytosis by murine macrophage
PIS50331.1	23621.6	25866.3	13851.2	14303	-0.803997	2.99376e-10	2.65994e-09	orf19.4931.1	RPL14	Ribosomal protein L14; promoter bound directly by Tbf1p; Hap43p-induced gene
PIS50332.1	8178.57	9009.22	5602.32	4833.76	-0.707484	3.06417e-06	1.61871e-05	orf19.4932	orf19.4932	have role in mitochondrial translation and cytosol, mitochondrion localization
PIS50333.1	121423	96664.6	519897	569780	2.2739	7.8881e-43	6.79023e-41	orf19.4934	OP4	Ala- Leu- and Ser-rich protein; secreted; N-terminal hydrophobic region; possible glycosylation; opaque-specific transcript; repressed by alpha pheromone in opaque MTLa homozygotes; fluconazole-induced; Spider biofilm
PIS50334.1	6206.04	1786.63	2023.82	6411.97	0.0417568	0.943269	0.962922	orf19.4933	FAD3	Omega-3 fatty acid desaturase; production of alpha-linolenic acid, a major component of membranes; caspofungin induced; Plc1-regulated; colony morphology-related gene regulation by Ssn6; Spider biofilm induced, flow m
PIS50335.1	12992.7	10863.6	12802.1	12532.5	0.0851738	0.570646	0.678394	orf19.4937	CHS3	Major chitin synthase of yeast and hyphae; synthesizes short-chitin fibrils; Chs4-activated; transcript induced at yeast-hyphal transition; Chs1 and Chs2, but not Chs3, are inhibited by the protoberberine HWY-289; Spi
PIS50336.1	4589.07	5313.53	5597.78	5611.96	0.176362	0.225571	0.33507	orf19.4939	MON2	Peripheral membrane protein; role in endocytosis and vacuole integrity; flow model and rat catheter biofilm repressed
PIS50337.1	11633.9	10571.2	6914.26	8010.99	-0.563792	0.000170975	0.000663555	orf19.6073	HMX1	Heme oxygenase; utilization of hemin iron; transcript induced by heat, low iron, or hemin; repressed by Efg1; induced by low iron; upregulated by Rim101 at pH 8; Hap43-induced; Spider and flow model biofilm induced
PIS50338.1	1416.69	1774.74	2107.46	1590.1	0.205674	0.34138	0.464039	orf19.6074	HBR1	Essential protein involved in regulation of MTL gene expression; hemoglobin-regulated inhibitor of white-opaque switching, may affect survival in host; activator of MTLalpha1 and MTLalpha2; transcript activated by hem
PIS50339.1	1480.08	1059.14	1813.8	1687.26	0.446718	0.0358714	0.077835	orf19.278	orf19.278	Protein of unknown function; required for adhesion to abiotic substrate; Spider biofilm induced
PIS50340.1	1094.21	1071.03	834.621	645.36	-0.531671	0.00890944	0.0232522	orf19.297	DTD2	deacylase activity, role in D-leucine catabolic process, D-tyrosine catabolic process, tRNA metabolic process and cytosol, nucleus localization
PIS50341.1	513.572	584.844	1012.82	992.328	0.848346	3.10317e-06	1.63602e-05	orf19.4821	LIP1	Secreted lipase, member of a lipase gene family whose members are expressed differentially in response to carbon source and during infection; may have a role in nutrition and/or in creating an acidic microenvironment
PIS50342.1	13331.7	13765.2	11006.4	11080.2	-0.291905	0.013792	0.0340808	orf19.412	SSH1	Protein with a role in protein translocation across membranes
PIS50343.1	13227	13103.1	14446.8	14177.1	0.119293	0.30857	0.429902	orf19.410.3	RIB4	Lumazine synthase (6,7-dimethyl-8-ribityllumazine synthase, DMRL synthase); catalyzes the penultimate step in the synthesis of riboflavin; Hap43-induced; rat catheter and Spider biofilm repressed
PIS50344.1	9354.54	10837.5	10966.4	10230.6	0.0691322	0.63602	0.735788	orf19.6554	orf19.6554	Regulator of calcineurin; regulated by calcineurin-Crz1 pathway; feedback regulator of calcineurin-dependent signaling; Hap43-repressed; induced by ketoconazole, hypoxia, during growth in the mouse cecum; Spider biofi
PIS50345.1	207.634	160.476	313.665	335.072	0.768784	0.00435114	0.0124579	orf19.6555	orf19.6555	have zinc ion binding activity, role in protein import into mitochondrial intermembrane space and cytosol, mitochondrial intermembrane space, nucleus localization
PIS50346.1	610.039	324.517	13483	14864.1	4.64524	1.46284e-66	3.49153e-64	CLUG_04098	#N/A	#N/A
PIS50347.1	2802.14	2675.78	1691.97	1547.48	-0.745974	3.4519e-07	2.14002e-06	orf19.7186	CLB4	B-type mitotic cyclin; nonessential; negative regulator of pseudohyphal growth; dispensible for mitotic exit, cytokinesis; Fkh2-represed; flow model biofilm repressed; farnesol-upregulated in biofilm; reduced total RN
PIS50348.1	7764.22	8578.91	7274.29	7255.6	-0.167361	0.204667	0.310519	orf19.7187	MAM33	Putative mitochondrial acidic matrix protein; regulated by Ssn6p; protein present in exponential and stationary growth phase yeast cultures
PIS50349.1	10550.7	11378.3	14784.1	13448.5	0.359772	0.00755879	0.020113	orf19.1646	orf19.1646	have mRNA binding, rRNA primary transcript binding activity
PIS50350.1	834.21	1054.38	1018.27	974.484	0.0764712	0.697442	0.7864	orf19.1647	orf19.1647	have role in ascospore wall assembly
PIS50351.1	1905.45	1528.68	1576.51	1608.94	-0.106635	0.552486	0.662503	orf19.1648	RAD50	Putative DNA double-strand break repair factor; involved in response to oxidative stress and drug resistance; flow model biofilm repressed
PIS50352.1	44836	47255.9	22444.8	22444.9	-1.0261	4.03929e-18	7.51173e-17	orf19.173	orf19.173	C2H2 transcription factor; induced by Mnl1 under weak acid stress
PIS50353.1	1179.65	772.66	971.906	882.29	-0.0720797	0.770746	0.839666	orf19.175	orf19.175	Protein of unknown function
PIS50354.1	1302.76	1818.72	1793.8	1356.15	0.0133742	0.95509	0.971191	orf19.172	RPC19	Putative RNA polymerases I and III subunit AC19; Hap43-induced; rat catheter biofilm induced
PIS50355.1	32758.4	47013.4	32148.4	31169.6	-0.323337	0.105284	0.186019	orf19.171	DBP2	Putative DEAD-box family ATP-dependent RNA helicase; flucytosine induced; repressed in core stress response
PIS50356.1	181723	424849	59357.2	51065.8	-2.25888	1.85017e-12	2.09833e-11	orf19.4941	TYE7	bHLH transcription factor; control of glycolysis; required for biofilm formation; hyphally regulated by Cph1, Cyr1; flucytosine, Hog1 induced; amphotericin B, caspofungin repressed; induced in flow model biofilm and p
PIS50357.1	7239.62	8552.76	14105.8	15054.4	0.8703	6.74365e-09	5.10244e-08	#N/A	#N/A	#N/A
PIS50358.1	845.235	419.614	3477.59	4171.55	2.41228	9.65717e-16	1.47842e-14	#N/A	#N/A	#N/A
PIS50359.1	112.085	80.8322	179.107	250.808	1.03931	0.00284227	0.00855286	#N/A	#N/A	#N/A
PIS50360.1	98.3045	73.6999	125.466	81.2896	0.228577	0.567228	0.675247	#N/A	#N/A	#N/A
PIS50361.1	8138.14	3138.19	2478.41	2994.83	-0.941102	0.00707723	0.0190136	#N/A	#N/A	#N/A
PIS50362.1	1143.82	800.001	928.266	702.858	-0.24133	0.342338	0.464621	#N/A	#N/A	#N/A
PIS50363.1	13209.5	11216.6	9211.74	9875.7	-0.350062	0.0196019	0.0465534	orf19.3047	orf19.3047	Protein kinase-related protein, required for normal sensitivity to caspofungin
PIS50364.1	4804.06	4581.28	3144.83	3218.87	-0.553805	1.92453e-05	8.95103e-05	orf19.6084	orf19.6084	Protein of unknown function; flow model biofilm induced; Spider biofilm induced
PIS50365.1	1112.59	1205.35	1295.57	1063.7	0.0255055	0.890643	0.92701	DEHA2A13222g	#N/A	#N/A
PIS50366.1	4193.1	4383.96	2966.63	2574.5	-0.619701	3.49999e-05	0.000156412	orf19.168	orf19.168	have role in U4 snRNA 3'-end processing, exonucleolytic trimming to generate mature 3'-end of 5.8S rRNA from tricistronic rRNA transcript (SSU-rRNA, 5.8S rRNA and LSU-rRNA), <a href="#GOsection">more</a>
PIS50367.1	5485.76	6363.15	3032.09	2721.22	-1.02312	7.05816e-11	6.72639e-10	orf19.169	CHO2	Putative phosphatidyl-ethanolamine N-methyltransferase; fungal-specific (no human or murine homolog); amphotericin B repressed; Hap43p-induced gene
PIS50368.1	350.956	273.403	681.88	634.456	1.03134	6.38232e-06	3.20398e-05	#N/A	#N/A	#N/A
PIS50369.1	2507.22	2205.05	3549.41	3621.35	0.595554	5.3279e-05	0.000230072	orf19.3845	FGR3	SUMO E3 ligase for Wor1, involved in CO2-mediated white-opaque phenotypic switching; mutations affect filamentous growth; lacks an ortholog in S. cerevisiae
PIS50370.1	4312.53	4041.61	2407.49	2340.55	-0.804463	2.35138e-09	1.86794e-08	orf19.4751	orf19.4751	have structural constituent of ribosome activity and mitochondrial small ribosomal subunit localization
PIS50371.1	1487.43	1748.59	1932.9	1741.78	0.180178	0.292983	0.412831	orf19.4750	orf19.4750	Protein of unknown function
PIS50372.1	1106.16	1381.28	1222.84	1052.8	-0.123587	0.53438	0.647744	orf19.1412	orf19.1412	Protein of unknown function
PIS50373.1	122409	118127	246261	251006	1.03761	2.23648e-19	4.66021e-18	#N/A	#N/A	#N/A
PIS50374.1	3627.16	2806.54	2857.53	2873.89	-0.163225	0.364516	0.488284	orf19.1413	YFH1	Frataxin; may be required for iron storage or delivery; role in oxidative stress resistance; transcript regulated by Nrg1, repressed if iron absent induced by macrophage interaction; Hap43-repressed gene
PIS50375.1	10344.9	11284.4	14166.7	15114.9	0.431547	0.00103976	0.00348422	orf19.2190	VRP1	Verprolin-related protein involved in actin cytoskeleton organization and polarized morphogenesis; interacts with Wal1p and Myo5p; downregulated upon adherence to polystyrene
PIS50376.1	4907.87	4099.85	6082.37	6134.39	0.431627	0.00510237	0.0142665	orf19.2191	orf19.2191	have diphthine methylesterase activity, role in endocytic recycling, peptidyl-diphthamide biosynthetic process from peptidyl-histidine and cytosol, endosome, nucleus localization
PIS50377.1	455859	449219	308668	296853	-0.574247	6.30871e-07	3.71379e-06	orf19.2192	GDH2	Putative NAD-specific glutamate dehydrogenase; fungal-specific; transcript regulated by Nrg1, Mig1, Tup1, and Gcn4; stationary phase enriched protein; flow model biofilm induced; Spider biofilm induced
PIS50378.1	47.7741	52.3032	297.3	341.02	2.48246	2.53433e-16	4.08214e-15	#N/A	#N/A	#N/A
PIS50380.1	268.27	155.721	700.972	757.381	1.65821	1.72862e-08	1.25373e-07	#N/A	#N/A	#N/A
PIS50381.1	884.74	975.929	991.908	1049.83	0.131704	0.437687	0.560559	orf19.2194	APM4	Cargo-binding subunit of the clathrin associated protein complex (AP-2), involved in endocytosis
PIS50382.1	3301.93	3560.18	4176.74	3928.67	0.237179	0.0845379	0.155703	orf19.2193	PRS5	Putative 5-phospho-ribosyl-1(alpha)-pyrophosphate synthetase; Hap43-induced; repressed during core stress response
PIS50384.1	1915.56	1647.55	9794.52	9855.87	2.42397	9.81656e-62	1.77747e-59	YKL096W	#N/A	#N/A
PIS50385.1	5403.07	5437.15	5562.32	5465.24	0.0244747	0.842064	0.89363	orf19.1265	orf19.1265	have Rab guanyl-nucleotide exchange factor activity and role in CVT pathway, early endosome to Golgi transport, intra-Golgi vesicle-mediated transport, macroautophagy, regulation of GTPase activity
PIS50386.1	28345.7	18197.9	39636.3	43159.8	0.799695	0.00035154	0.00128727	orf19.5307	JEN2	Dicarboxylic acid transporter; regulated by glucose repression; induced by Rgt1; disruptants not obtained by UAU1 method; rat catheter and Spider biofilm induced
PIS50387.1	7491.35	6787.52	4809.52	4669.2	-0.583423	1.43747e-05	6.887e-05	orf19.5295	orf19.5295	Protein with a predicted endonuclease/exonuclease/phosphatase family domain and a carbon catabolite repressor protein 4 domain; induced by alpha pheromone in SpiderM medium
PIS50388.1	2448.42	2589.01	3029.36	3174.26	0.29647	0.0305493	0.0679434	orf19.5300	orf19.5300	Calnexin; integral membrane ER chaperone involved in folding and quality control of glycoproteins; caspofungin induced
PIS50389.1	957.32	1367.01	1287.39	1139.05	0.0607763	0.789134	0.853676	orf19.5299	ECM1	stress; Hog1p regulated
PIS50390.1	3902.78	3854.98	3156.65	3716.52	-0.171796	0.262163	0.378087	orf19.5296	orf19.5296	have role in mitochondrial respiratory chain complex IV assembly and integral component of mitochondrial inner membrane localization
PIS50391.1	13533.9	17254.1	12868.4	12804.1	-0.256613	0.1254	0.213305	orf19.3826	orf19.3826	Predicted transmembrane protein with a role in cell wall polymer composition; Plc1-regulated; Spider biofilm induced
PIS50392.1	2077.26	2440.42	2960.27	3042.41	0.403121	0.0102404	0.0262447	orf19.3827	OMA1	Putative metalloendopeptidase of mitochondrial inner membrane, involved in TOR-mediated signaling
PIS50393.1	1938.53	2010.11	1976.54	2080.82	0.0387108	0.784998	0.851137	orf19.3818	GOA1	Protein required for respiratory growth, resistance to oxidants, chlamydospore formation, hyphal growth under some conditions, and virulence; relocalizes from the cytoplasm to the mitochondrion during oxidative or osm
PIS50394.1	2461.29	2253.79	2273.84	2261.24	-0.0556592	0.696888	0.786113	orf19.3817	orf19.3817	have cytoplasm, nucleolus localization
PIS50395.1	6570.78	7662.41	8108	7112.84	0.0952103	0.547455	0.658879	orf19.3815	orf19.3815	have thiol-dependent ubiquitin-specific protease activity and role in protein deubiquitination
PIS50396.1	3128.29	3364.04	5007.72	5733.89	0.714635	1.70392e-06	9.3298e-06	orf19.3809	BAS1	Putative Myb-like transcription factor; ortholog S. cerevisiae Bas1, a regulator of purine biosynthetic genes; mutant exhibits adenine auxotrophy and abnormal colony morphology
PIS50397.1	2000.08	2222.88	2836.62	2332.62	0.285609	0.101117	0.179927	orf19.3810	orf19.3810	activity, role in folic acid-containing compound biosynthetic process, one-carbon metabolic process, purine nucleobase biosynthetic process and cytosol, nucleus localization
PIS50398.1	4272.11	4807.14	4431.31	4124.95	-0.0839867	0.562361	0.670517	orf19.3811	GYP1	Putative Cis-golgi GTPase-activating protein; required for hyphen growth and virulence; transcript regulated by Nrg1, Mig1, and Tup1
PIS50399.1	13051.5	15789.6	13556.7	11686.9	-0.188139	0.260382	0.37618	orf19.3812	SSZ1	Putative HSP70 chaperone; protein level decreases in stationary phase cultures; Spider biofilm repressed
PIS50400.1	3024.47	4206.84	4908.62	4199.3	0.322637	0.119409	0.205579	orf19.2185	NSA1	Putative 66S pre-ribosomal particles conmponent; Hap43-induced; repressed by prostaglandins
PIS50401.1	1664.75	1827.04	1987.45	1874.62	0.143482	0.343299	0.465563	orf19.2186	SEH1	have role in positive regulation of TORC1 signaling and Seh1-associated complex, cytosol, extrinsic component of fungal-type vacuolar membrane, nuclear periphery, nuclear pore outer ring localization
PIS50402.1	1461.7	1446.66	1772.89	1504.85	0.169099	0.311704	0.433463	orf19.2187	ALG7	Protein involved in cell wall mannan biosynthesis; mutation confers hypersensitivity to tunicamycin; transcript elevated in chk1, nik1, and sln1 homozygous null mutants; possibly essential gene, disruptants not obtain
PIS50403.1	11920.6	17365.8	18175.3	14858.2	0.1676	0.442906	0.565176	orf19.1839	RPA190	Putative RNA polymerase I subunit A190; Hap43p-induced gene; flucytosine induced
PIS50404.1	3690.55	3291.53	2612.05	2429.77	-0.462304	0.00187379	0.00591659	orf19.4825	orf19.4825	Mitochondrial matrix protein; required for assembly/stability of the F1 sector of mitochondrial F1F0 ATP synthase at high temperature; rat catheter biofilm repressed
PIS50405.1	25427.8	27214.3	16151.5	16016	-0.702884	7.82874e-09	5.8895e-08	orf19.4826	IDH1	Putative mitochondrial NAD-isocitrate dehydrogenase subunit 1; soluble protein in hyphae; protein level decrease in stationary phase cultures
PIS50406.1	12538.9	13989.9	7790.7	7815.7	-0.755471	1.2435e-08	9.17083e-08	orf19.4827	ADE12	Adenylosuccinate synthase; upregulated in biofilm; decreased expression in hyphae vs yeast-form cells; not induced during GCN response, in contrast to S. cerevisiae ADE12, which is induced by Gcn4p; stationary phase-e
PIS50407.1	3197.19	3564.94	2146.56	2251.33	-0.610717	2.9045e-05	0.000131252	orf19.4442	ALG9	Putative mannosyltransferase; similar to S. cerevisiae Alg9p; has HKEXRF motif
PIS50408.1	2775.49	2726.9	2038.37	2050.08	-0.422926	0.00164003	0.0052607	orf19.4443	YPD1	Phosphohistidine intermediate protein in a phosphorelay signal transduction pathway; residue His69 is the phosphoacceptor histidine; predicted to be soluble and cytosolic; functional homolog of S. cerevisiae Ypd1p
PIS50409.1	2347.36	2283.51	1197.38	1053.79	-1.02153	8.06378e-11	7.62935e-10	orf19.4444	PHO15	4-nitrophenyl phosphatase, possible histone H2A phosphatase; involved in regulation of white-opaque switch; hyphal repressed; induced in core stress response; induced by cadmium stress via Hog1; rat catheter and Spide
PIS50410.1	5807.31	8061.82	3777.61	3896.95	-0.829167	2.29451e-05	0.000105781	orf19.5079.1	orf19.5079.1	have role in NADH oxidation, programmed cell death and mitochondrial respiratory chain complex I, membrane segment localization
PIS50411.1	38322.2	39636.3	34678.6	32060.8	-0.221626	0.0740961	0.140316	orf19.5081	FUN12	Functional homolog of S. cerevisiae Fun12 translation initiation factor eIF5B; genes encoding ribosomal subunits, translation factors, and tRNA synthetases are downregulated upon phagocytosis by murine macrophage
PIS50412.1	5990.14	6165.83	7041.54	6554.72	0.159685	0.214469	0.32241	orf19.5083	DRG1	Member of the DRG family of GTP-binding proteins; involved in regulation of invasive filamentous growth
PIS50413.1	10412.9	12581.3	11592	10593.4	-0.0505608	0.749973	0.824475	orf19.5085	orf19.5085	have nuclear localization sequence binding, protein transporter activity and role in mRNA export from nucleus, protein import into nucleus, regulation of mitotic nuclear division, regulation of protein desumoylation
PIS50414.1	3278.04	2871.92	3437.58	3371.54	0.144191	0.327139	0.449453	orf19.5087	BUD6	Protein required for Spitzenkorper formation in hyphal cells (wild-type localization of Mlc1p to the Spitzenkorper); localizes to polarisome
PIS50415.1	10204.4	9131.66	7663.42	8216.2	-0.280261	0.0431587	0.0911243	orf19.5093	orf19.5093	have DNA translocase activity
PIS50416.1	4101.23	4515.9	5974.18	5686.31	0.430629	0.00164314	0.00526746	orf19.5586	orf19.5586	have phosphatidylinositol-3,5-bisphosphate 5-phosphatase activity, role in phosphatidylinositol dephosphorylation and PAS complex, cytosol, fungal-type vacuole membrane, nuclear periphery localization
PIS50417.1	2879.31	4093.91	1348.3	1449.33	-1.27321	1.75168e-09	1.41945e-08	orf19.5587	orf19.5587	Protein of unknown function; transcript is upregulated in clinical isolates from HIV+ patients with oral candidiasis
PIS50418.1	15784.8	16489.8	11810.2	11609.5	-0.457795	0.000130322	0.000518423	orf19.5749	SBA1	stress-induced; protein level decreases in stationary phase cultures; Hap43-repressed
PIS50419.1	6274.95	7491.24	5964.17	5237.23	-0.291311	0.0759752	0.143043	orf19.5747	orf19.5747	have structural constituent of ribosome activity and mitochondrial small ribosomal subunit localization
PIS50420.1	10031.7	12088	9096.28	8834.8	-0.297488	0.0523436	0.106327	orf19.3249	LAG1	Putative ceramide synthase component; Hap43p-repressed gene; amphotericin B repressed
PIS50421.1	5037.42	4334.03	3915.81	3871.17	-0.26316	0.0762366	0.143396	orf19.3233	HSE1	ESCRT-0 complex subunit; SH3-domain-containing protein
PIS50422.1	6131.63	6363.15	4180.38	4466.96	-0.524421	5.47724e-05	0.000236327	orf19.3235	orf19.3235	Putative F-actin capping protein subunit alpha; possibly an essential gene, disruptants not obtained by UAU1 method
PIS50423.1	12545.3	12507.6	10891.9	10435.8	-0.2298	0.0552545	0.11155	orf19.3237	orf19.3237	have role in free ubiquitin chain polymerization, negative regulation of telomerase activity and cytosol, mitochondrion, nucleus localization
PIS50424.1	9178.15	12946.2	1566.5	1599.03	-2.72117	4.84123e-42	3.97208e-40	orf19.3232	orf19.3232	Putative transporter; mutation confers hypersensitivity to toxic ergosterol analog; fungal-specific (no human or murine homolog)
PIS50425.1	4171.97	3511.44	4164.92	3859.27	0.0611514	0.700379	0.787714	orf19.3240	ERG27	3-Keto sterol reductase of ergosterol biosynthesis; acts in C-4 sterol demethylation with Erg25p and Erg26p; possible drug target, essential for viability; functional homolog of S. cerevisiae Erg27p
PIS50426.1	9751.44	9891.24	14790.4	15590.8	0.622444	2.81608e-07	1.76248e-06	orf19.3241	orf19.3241	have role in positive regulation of TORC1 signaling and Seh1-associated complex, extrinsic component of fungal-type vacuolar membrane localization
PIS50427.1	6638.77	3459.14	6976.08	8593.9	0.585126	0.0406051	0.0863927	orf19.3242	orf19.3242	Putative TFIID and SAGA complex subunit; possibly an essential gene, disruptants not obtained by UAU1 method
PIS50430.1	1970.68	2675.78	2539.32	2387.14	0.0826108	0.676424	0.770311	orf19.2676	orf19.2676	Predicted hexameric RecA-like ATPase Elp456 Elongator subcomplex subunit; required for modification of wobble nucleosides in tRNA; Spider biofilm induced
PIS50431.1	5161.44	4857.06	5676.88	5427.57	0.146527	0.259361	0.374974	orf19.2675	orf19.2675	have mRNA binding activity, role in spliceosomal complex assembly and U2 snRNP, U2-type prespliceosome localization
PIS50432.1	6033.32	5554.83	8812.61	8600.84	0.580193	7.45359e-06	3.69932e-05	orf19.1324	RAD2	Ortholog of S. cerevisiae Rad2, a nucleotide excision repair nuclease; null mutant is extremely sensitive to UV irradiation; transcript induced by interaction with macrophages
PIS50433.1	550.321	909.362	1191.02	1332.36	0.748665	0.00484122	0.0136453	#N/A	#N/A	#N/A
PIS50434.1	4946.46	4950.97	5595.05	5978.75	0.222984	0.0821002	0.152174	orf19.6627	orf19.6627	Protein of unknown function; possibly transcriptionally regulated upon hyphal formation
PIS50435.1	2541.22	2220.51	1627.42	1662.47	-0.524452	0.000741072	0.00254338	CLUG_05403	#N/A	#N/A
PIS50436.1	1887.08	1535.81	960.087	852.55	-0.893121	2.44124e-06	1.3001e-05	orf19.6628	orf19.6628	Protein of unknown function; rat catheter biofilm repressed
PIS50437.1	3082.35	2931.35	2839.35	3002.76	-0.0414295	0.761662	0.832707	orf19.6629	ISC1	Mitochondrial membrane localized inositol phosphosphingolipid phospholipase C; hydrolyzes complex sphingolipids to produce ceramide; mutant is viable
PIS50438.1	5978.2	5762.86	5405.03	4997.33	-0.172459	0.189866	0.293577	#N/A	#N/A	#N/A
PIS50440.1	2792.03	2890.94	1978.36	1507.82	-0.686229	0.000259782	0.00097786	orf19.1988	CDC45	Putative DNA replication initiation factor; transcriptionally regulated by interaction with macrophage
PIS50441.1	8583.73	8615.76	5706.88	5726.95	-0.582843	1.23772e-06	6.93625e-06	#N/A	#N/A	#N/A
PIS50442.1	4407.16	4036.85	4604.05	4490.76	0.105489	0.433137	0.55636	orf19.2633	HGT14	Putative MFS glucose transporter; 20 member C. albicans glucose transporter family; 12 probable membrane-spanning segments; expressed in rich medium with 2% glucose; rat catheter and flow model biofilm induced
PIS50443.1	1137.39	1052.01	1789.25	1709.06	0.663767	1.73825e-05	8.15688e-05	orf19.5662	PEP7	Vesicle transport protein; acts in endosomal transport; roles in metal ion resistance, virulence, adhesion, hyphal growth, chlamydospore formation; similar to S. cerevisiae Pep7p
PIS50444.1	5889.08	5563.15	2680.24	2705.36	-1.07518	1.18021e-16	1.96117e-15	orf19.5660.1	orf19.5660.1	have proton-transporting ATP synthase activity, rotational mechanism, structural molecule activity and role in ATP synthesis coupled proton transport, cristae formation, protein complex oligomerization
PIS50445.1	4212.39	4810.7	2901.17	3191.11	-0.556739	0.000271515	0.00101765	orf19.5661	PTC7	Protein phosphatase, type 2C; has S/T phosphatase activity, Mn2+/Mg2+ dependent; predicted membrane-spanning segment and mitochondrion-targeting signal
PIS50446.1	5109.08	5799.71	5848.71	5857.81	0.100585	0.472961	0.595282	orf19.864	orf19.864	have role in DNA recombination, nuclear-transcribed mRNA catabolic process, 3'-5' exonucleolytic nonsense-mediated decay and cytosol, polysome localization
PIS50447.1	6226.26	7492.43	4484.04	4435.24	-0.609886	8.73429e-05	0.000365157	orf19.863	orf19.863	have structural constituent of ribosome activity and mitochondrial large ribosomal subunit localization
PIS50448.1	2315.21	1978.01	3357.58	3395.33	0.641335	3.47151e-05	0.000155272	#N/A	#N/A	#N/A
PIS50449.1	1279.8	1258.84	610.964	733.589	-0.894516	1.12692e-06	6.36972e-06	orf19.861	CAP4	Predicted bZip transcription factor; possibly an essential gene, disruptants not obtained by UAU1 method
PIS50450.1	24254.6	20693	33575.8	38100.1	0.661318	1.93718e-05	9.00189e-05	orf19.872	orf19.872	Protein of unknown function
PIS50451.1	27163.3	32452.9	14760.4	14778.9	-0.996672	1.78945e-11	1.83166e-10	orf19.873.1	COX6	Putative cytochrome c oxidase; flucytosine induced
PIS50452.1	2269.27	2667.46	2114.74	2146.24	-0.207942	0.190815	0.294469	orf19.874	orf19.874	Predicted mitochondrial i-AAA protease supercomplex; degrades misfolded mitochondrial proteins; Hap43-repressed gene
PIS50453.1	4465.96	4400.6	4495.86	4304.39	-0.0107063	0.932986	0.955924	orf19.875	orf19.875	Protein required for respiratory growth
PIS50454.1	13802.1	15573.3	18485.3	19648.3	0.371331	0.00684663	0.0184841	orf19.876	PGA33	Putative GPI-anchored protein of unknown function; Spider biofilm repressed
PIS50455.1	4864.69	5882.92	6725.15	6013.45	0.240576	0.144052	0.236824	orf19.880	orf19.880	have role in cargo loading into COPII-coated vesicle and COPII vesicle coat, cell periphery, cytosol, endoplasmic reticulum, mating projection tip localization
PIS50456.1	2469.56	2742.35	2949.36	3035.47	0.19683	0.170507	0.270253	orf19.879	orf19.879	have myosin binding activity, role in intracellular mRNA localization, mating type switching and cytoplasm localization
PIS50457.1	7201.03	5221.99	7269.75	8536.4	0.336609	0.0962824	0.173144	orf19.881	DFG16	Rim101 pathway protein that acts in Rim101 processing; regulates filamentation in response to alkaline pH; required for host tissue invasion during infection; flow model biofilm induced
PIS50458.1	724.881	638.336	618.238	687.988	-0.0610394	0.753608	0.827	#N/A	#N/A	#N/A
PIS50459.1	569.615	378.009	362.76	459.98	-0.193413	0.495035	0.614696	#N/A	#N/A	#N/A
PIS50460.1	257.245	58.2467	1451.95	1788.37	1.95237	0.000708889	0.00244411	#N/A	#N/A	#N/A
PIS50461.1	18644.8	22945.6	12789.3	11607.6	-0.754376	3.76633e-06	1.95812e-05	orf19.882	HSP78	stress-induced; stationary phase enriched protein; rat catheter and Spider biofilm induced
PIS50462.1	28115.1	28972.4	29069	29245.4	0.0303931	0.792996	0.856964	orf19.886	PAN1	Essential protein involved in endocytosis and polarized growth; ortholog of S. cerevisiae Pan1, which is a part of a complex that regulates actin cytoskeleton; Spider biofilm repressed
PIS50463.1	152.51	158.098	420.947	468.902	1.45256	1.48943e-09	1.21633e-08	#N/A	#N/A	#N/A
PIS50464.1	12761.2	15114.4	11715.6	11192.2	-0.278447	0.0613069	0.120887	orf19.889	THI20	Putative trifunctional enzyme of thiamine biosynthesis, degradation and salvage; Spider biofilm induced
PIS50465.1	3765.89	3738.49	3543.05	4109.09	0.0275529	0.853352	0.902144	orf19.891	orf19.891	Putative AMP deaminase; possibly an essential gene, disruptants not obtained by UAU1 method
PIS50466.1	491.522	567.014	732.793	778.2	0.500244	0.00993489	0.0256228	#N/A	#N/A	#N/A
PIS50467.1	616.47	593.165	945.54	992.328	0.664534	0.000112764	0.000454781	#N/A	#N/A	#N/A
PIS50468.1	12417.6	10080.2	3708.52	3481.58	-1.61352	4.72891e-23	1.22928e-21	orf19.3934	CAR1	Arginase; arginine catabolism; transcript regulated by Nrg1, Mig1, Tup1; colony morphology-related regulation by Ssn6; alkaline induced; protein decreased in stationary phase; sumoylation target; flow model biofilm in
PIS50469.1	2707.51	2541.46	3261.2	3145.51	0.283415	0.0378712	0.0814005	orf19.3952	SRP101	receptor alpha subunit; involved in SRP-dependent protein targeting; rat catheter biofilm repressed
PIS50470.1	4074.58	4070.14	5943.26	5534.63	0.488848	0.000169473	0.000658211	orf19.3954	PSD2	have phosphatidylserine decarboxylase activity, role in phosphatidylcholine biosynthetic process and cell division site, cytosol, endosome localization
PIS50471.1	1109.83	977.118	1508.32	1554.42	0.541543	0.0009728	0.00327447	orf19.3954.1	orf19.3954.1	Protein of unknown function
PIS50472.1	6150.92	7074	8618.96	8156.72	0.338093	0.0190688	0.0454725	orf19.3955	MES1	Cytoplasmic methionyl-tRNA synthetase; zinc-binding motif; ribosomal subunits, translation factors, tRNA synthetases are downregulated upon phagocytosis by murine macrophage; protein present in exponential and station
PIS50473.1	2413.51	2441.61	3246.66	3472.65	0.462436	0.000678118	0.00234881	orf19.3956	orf19.3956	activity and role in endoplasmic reticulum organization, glutaminyl-tRNAGln biosynthesis via transamidation
PIS50474.1	6118.76	6158.7	7440.67	7464.77	0.276869	0.0216729	0.0506022	orf19.3957	orf19.3957	have GTP cyclohydrolase I activity, role in folic acid-containing compound biosynthetic process and cytosol, nucleus localization
PIS50475.1	135604	238460	156231	169808	-0.188541	0.457428	0.579482	orf19.3959	SSD1	Protein with role in resistance to host antimicrobial peptides; virulence role in murine infection; functional homolog of S. cerevisiae Ssd1p, which suppresses various mutant phenotypes; constitutively expressed and n
PIS50476.1	3047.44	2919.47	2500.23	2525.93	-0.244464	0.0674055	0.130656	orf19.3960	HYS2	subunit with a predicted role in DNA replication and DNA repair; cell-cycle regulated periodic mRNA expression
PIS50477.1	1003.26	817.831	1553.78	1676.35	0.804685	1.27247e-05	6.14693e-05	orf19.3255	TEN1	Protein involved in telomere maintenance; forms a complex with Stn1; transcription is regulated upon yeast-hypha switch; Spider biofilm induced
PIS50478.1	3839.39	3002.68	6439.67	6923.5	0.943355	7.48563e-08	5.04583e-07	orf19.3986	PPR1	Transcription factor with zinc cluster DNA-binding motif involved in regulation of purine catabolism; has similarity to S. cerevisiae Ppr1p, which is a transcription factor involved in the regulation of uracil biosynt
PIS50479.1	12694.1	14045.8	12362.9	11561	-0.158311	0.23987	0.35144	orf19.3983	orf19.3983	Protein with a predicted transcription factor BTF3 domain; flow model biofilm induced
PIS50480.1	43795.1	36267.5	30008.2	29899.7	-0.41146	0.00627104	0.0171828	orf19.3984	orf19.3984	Protein of unknown function; induced in core caspofungin response; induced in ssr1 mutant; induced by nitric oxide independent of Yhb1; Spider biofilm induced
PIS50481.1	1595.84	1418.13	1769.25	1945	0.294896	0.0689403	0.132765	orf19.3964	ASH2	Protein of unknown function
PIS50482.1	2062.56	1813.97	2230.2	2183.92	0.183617	0.230487	0.340735	orf19.3965	orf19.3965	have role in double-strand break repair via homologous recombination, meiosis I and Smc5-Smc6 complex, cytosol, nucleus localization
PIS50483.1	2588.99	1842.5	2808.44	2617.13	0.28203	0.173174	0.273321	orf19.3966	CRH12	CRH family cell wall protein; transcript regulated by Nrg1 and Tup1; alkaline induced by Rim101; repressed during cell wall regeneration; flow model biofilm induced
PIS50484.1	275311	374182	134847	125343	-1.28604	4.26893e-12	4.67978e-11	orf19.3967	PFK1	Phosphofructokinase alpha subinit; activated by fructose 2,6-bisphosphate, AMP, ATP inhibited; activity reduced on hyphal induction; phagocytosis-repressed; fluconazole, flow model biofilm induced; rat catheter and Sp
PIS50485.1	74648.9	133117	91319.1	75174.1	-0.302522	0.251545	0.365182	orf19.3969	SFL2	Transcription factor involved in regulation of morphogenesis; required for filamentous growth, for virulence in RHE model but not in mice; induced upon RHE infection but C. dubliniensis ortholog is not; Spider biofilm
PIS50486.1	828.698	1621.4	1483.77	1284.77	0.164787	0.585286	0.690483	orf19.3970	orf19.3970	Putative ribosome biogenesis factor; possibly essential, disruptants not obtained by UAU1 method; rat catheter and Spider biofilm induced
PIS50487.1	1457.11	1124.52	1606.51	1444.38	0.233087	0.239021	0.350443	orf19.3971	orf19.3971	Protein of unknown function; early-stage flow model biofilm induced
PIS50488.1	876.472	923.626	945.54	552.175	-0.249036	0.36953	0.493308	orf19.3972	orf19.3972	have role in ER to Golgi vesicle-mediated transport, retrograde transport, endosome to Golgi and ER to Golgi transport vesicle, Golgi cis cisterna, Golgi membrane, endoplasmic reticulum localization
PIS50489.1	12732.7	14216.9	6636.96	6853.11	-0.985147	2.08584e-13	2.5893e-12	orf19.3973	orf19.3973	Ortholog of Hua1, a zinc finger domain protein with sequence similarity to Type I J-proteins; flow model biofilm induced
PIS50490.1	42781.7	39652.9	32927.5	31887.3	-0.343085	0.00545209	0.0151717	orf19.3974	PUT2	Putative delta-1-pyrroline-5-carboxylate dehydrogenase; alkaline upregulated; protein present in exponential and stationary growth phase yeast cultures; flow model biofilm induced; Spider biofilm induced
PIS50491.1	1463.54	1391.98	1331.94	1177.71	-0.182637	0.264151	0.380537	orf19.3976	orf19.3976	have structural constituent of cytoskeleton activity, role in establishment of mitotic spindle orientation, nuclear migration and astral microtubule, cell cortex, dynactin complex, spindle pole body localization
PIS50492.1	2465.88	2579.5	3054.82	2547.74	0.148432	0.362771	0.486816	orf19.3977	orf19.3977	Protein with a role in translation; flow model biofilm repressed
PIS50493.1	1886.16	2603.27	2908.44	2743.03	0.322747	0.108898	0.191181	orf19.3978	orf19.3978	Protein required for maturation of 18S rRNA; rat catheter biofilm repressed
PIS50494.1	6939.19	6939.68	7353.39	7529.2	0.099649	0.409634	0.533083	orf19.3980	orf19.3980	have mRNA binding activity, role in cytoplasmic translation, regulation of translation and cytoplasmic stress granule, cytosol, polysomal ribosome localization
PIS50495.1	5144.91	8439.83	9846.34	8332.19	0.401336	0.101859	0.18088	orf19.3962	HAS1	subunit; caspofungin-downregulated
PIS50496.1	937.108	1449.04	2219.29	1741.78	0.696666	0.00594655	0.0164085	#N/A	#N/A	#N/A
PIS50497.1	1221	1393.17	1958.36	2211.67	0.660099	9.16637e-05	0.000380195	#N/A	#N/A	#N/A
PIS50498.1	589.827	808.322	825.529	857.507	0.259081	0.246232	0.358659	orf19.3990	orf19.3990	have DNA-directed 5'-3' RNA polymerase activity, RNA polymerase III activity and role in tRNA transcription from RNA polymerase III promoter, transcription initiation from RNA polymerase III promoter
PIS50499.1	6708.59	6735.22	8027.09	7743.33	0.227811	0.0614466	0.121072	orf19.3991	orf19.3991	have acylglycerol lipase activity, role in cellular lipid metabolic process and cytosol, nucleus localization
PIS50500.1	152.51	87.9644	155.469	229.99	0.593653	0.122032	0.20893	orf19.3992	orf19.3992	BLOC-1 complex subunit involved in endosomal maturation; Predicted ORF from Assembly 19; removed from Assembly 20; subsequently reinstated in Assembly 21 based on comparative genome analysis
PIS50501.1	6214.31	6140.87	3912.17	4292.49	-0.582988	1.27049e-05	6.14306e-05	orf19.3994	orf19.3994	Dolichyl-diphosphooligosaccharide-protein glycotransferase; predicted role in protein N-linked glycosylation, protein O-linked mannosylation; Spider biofilm repressed
PIS50502.1	5645.62	4889.16	5286.84	5481.1	0.0308243	0.832712	0.886752	orf19.3995	RIM13	Protease of the pH response pathway; likely to mediate activation of Rim101 via C-terminal cleavage; required for alkaline pH-induced hyphal growth and for normal chlamydospore formation; Hap43-repressed; flow model b
PIS50503.1	723.043	607.43	863.714	837.68	0.343909	0.0718628	0.137119	orf19.3996	orf19.3996	Putative mannosyltransferase; similar to S. cerevisiae Gpi10p; has HKEXRF motif
PIS50504.1	875141	1.05361e+06	128784	131422	-2.84286	3.39386e-81	1.37086e-78	orf19.3997	ADH1	Alcohol dehydrogenase; oxidizes ethanol to acetaldehyde; at yeast cell surface; immunogenic in humans/mice; complements S. cerevisiae adh1 adh2 adh3 mutant; fluconazole, farnesol-induced; flow model biofilm induced; S
PIS50505.1	2545.81	2716.2	1420.13	1592.09	-0.790814	2.63264e-07	1.64964e-06	orf19.3998	orf19.3998	have Atg8 ligase activity, protein binding, bridging activity and role in C-terminal protein lipidation, CVT pathway, late nucleophagy, macroautophagy, mitophagy, piecemeal microautophagy of nucleus
PIS50506.1	4833.46	4933.14	5887.8	5817.17	0.258355	0.0361713	0.0783239	orf19.3999	orf19.3999	have fungal-type vacuole membrane localization
PIS50507.1	20000.8	21052	29392.7	29088.8	0.505282	2.08573e-05	9.64948e-05	orf19.4000	GRF10	Putative homeodomain transcription factor, involved in control of filamentous growth; null mutant is an adenine auxotroph; Spider biofilm induced; promoter bound by Bcr1, Tec1, Efg1, Ndt80 and Brg1
PIS50508.1	2679.03	2638.93	2453.86	2501.14	-0.100751	0.44956	0.570755	orf19.4001	orf19.4001	have role in protein insertion into mitochondrial membrane from inner side and extrinsic component of mitochondrial inner membrane, mitochondrial matrix localization
PIS50510.1	3880.73	4725.11	5087.73	4898.2	0.210854	0.189515	0.293121	orf19.4003	TIP20	Protein interacting with Sec20p, possibly involved in retrograde transport between the Golgi and the endoplasmic reticulum; similar to S. cerevisiae Tip20p
PIS50511.1	9980.2	9107.88	7179.74	7419.17	-0.382089	0.00351651	0.0103562	orf19.4004	CCT3	Putative cytosolic chaperonin Cct ring complex subunit; mutation confers hypersensitivity to cytochalasin D
PIS50512.1	4521.09	4005.95	3797.62	3452.83	-0.230285	0.124708	0.21261	orf19.6240	orf19.6240	SH3-domain protein; role in barrier septum assembly involved in cell cycle cytokinesis; activates the Chs2 chitin synthase activity during cytokinesis; Spider biofilm repressed
PIS50513.1	2413.51	2520.06	2522.05	2392.1	-0.0053704	0.969086	0.979434	orf19.6239	orf19.6239	Putative serine/threonine protein kinase; possibly an essential gene, disruptants not obtained by UAU1 method
PIS50514.1	2579.8	3522.14	3508.5	3359.64	0.166331	0.39406	0.516915	orf19.6238	orf19.6238	have mitochondrion localization
PIS50515.1	24146.2	26837.5	20697.3	19349.9	-0.343689	0.010399	0.0265996	orf19.3363	VTC4	Putative polyphosphate synthetase; decreased expression in hyphae compared to yeast-form cells; fungal-specific (no human or murine homolog); virulence-group-correlated expression
PIS50516.1	7146.83	7207.14	8710.79	8469.98	0.256619	0.033426	0.073286	orf19.2680	orf19.2680	have phospholipid-translocating ATPase activity and role in intracellular protein transport, phospholipid translocation, response to pheromone involved in conjugation with cellular fusion
PIS50517.1	4799.46	3972.66	6539.68	6984.96	0.612584	0.000120329	0.000481224	orf19.2671	orf19.2671	Protein with a predicted FAD-dependent pyridine nucleotide reductase domains; putative oxidoreductase; Plc1-regulated; possibly an essential gene, disruptants not obtained by UAU1 method
PIS50518.1	968.345	651.412	785.525	868.411	0.0272367	0.911457	0.940657	orf19.2678	BUB1	Putative cell cycle checkpoint kinase; mutation confers increased sensitivity to nocodazole
PIS50519.1	3452.6	3563.75	2716.61	2532.87	-0.412668	0.0024797	0.00756059	orf19.2677	orf19.2677	Putative GPI transamidase component; possibly an essential gene, disruptants not obtained by UAU1 method
PIS50520.1	3674.02	3486.48	1942.9	2013.41	-0.844507	5.49964e-10	4.72645e-09	CLUG_01849	#N/A	#N/A
PIS50521.1	4537.62	4499.26	4215.83	4634.5	-0.0297803	0.825646	0.88155	orf19.1323	orf19.1323	Phosphorylated protein of unknown function; Hap43p-repressed gene
PIS50522.1	2065.31	2761.37	2286.57	2125.43	-0.1253	0.520744	0.637099	orf19.4250	orf19.4250	Protein of unknown function
PIS50523.1	2303.26	1895.99	3185.74	3191.11	0.590017	0.000341387	0.00125358	orf19.3926	RNY11	have endoribonuclease activity, role in RNA catabolic process, apoptotic process, cell morphogenesis and cytosol, extracellular region, fungal-type vacuole localization
PIS50524.1	32431.3	39201.2	17502.5	16785.3	-1.04471	7.37575e-12	7.92026e-11	orf19.3911	SAH1	repressed; flow model biofilm induced; Spider biofilm repressed
PIS50525.1	1462.62	1684.4	2750.25	2328.65	0.675532	0.000115487	0.00046398	CLUG_01857	#N/A	#N/A
PIS50527.1	19976.9	20844	21650.1	20270.9	0.0379741	0.758785	0.830426	orf19.3912	GLN3	GATA transcription factor, involved in regulation of nitrogen starvation-induced filamentous growth; regulates transcription of Mep2 ammonium permease; regulated by Gcn2 and Gcn4; mRNA binds She3; Spider biofilm induc
PIS50528.1	3923.91	4883.21	6078.73	5363.13	0.369447	0.0341107	0.0746935	orf19.3914	orf19.3914	with predicted translation initiation factor activity, role in translational initiation and cytoplasm localization
PIS50529.1	34310.1	31018.2	23594.9	23229	-0.474729	0.000212177	0.000813837	orf19.3915	orf19.3915	Putative metallodipeptidase; protein present in exponential and stationary growth phase yeast; Hog1-induced; Hap43-repressed; sumoylation target; Spider biofilm repressed
PIS50530.1	1818.17	2051.71	2269.3	2059.01	0.159076	0.317427	0.43911	orf19.3916	orf19.3916	Protein of unknown function
PIS50531.1	2194.85	2685.29	4017.64	3382.44	0.586371	0.0013021	0.00427327	orf19.3922	orf19.3922	Possible pyrimidine 5' nucleotidase; protein present in exponential and stationary growth phase yeast cultures; Hap43p-repressed gene
PIS50532.1	1457.11	1570.28	2129.28	1832.98	0.380926	0.0212506	0.0498378	orf19.3921	orf19.3921	have cell division site, cell tip, cytosol, nucleus localization
PIS50533.1	2914.22	3065.68	2578.41	2485.28	-0.236465	0.0816723	0.1516	orf19.3920	orf19.3920	activity, role in protein folding and endoplasmic reticulum, fungal-type vacuole localization
PIS50534.1	591.664	511.144	474.588	680.057	0.0618164	0.806922	0.867202	orf19.3919.1	orf19.3919.1	Putative adhesin-like protein
PIS50535.1	1722.63	1754.53	1921.08	2063.96	0.193647	0.181909	0.283865	orf19.3930	YUH2	Putative ubiquitin C-terminal hydrolase; sumoylation target
PIS50536.1	3553.66	3038.34	3676.7	4310.33	0.270703	0.109531	0.192099	orf19.3929	orf19.3929	have role in cellular response to heat, cellular response to oxidative stress, chronological cell aging, negative regulation of mitophagy and mitochondrion localization
PIS50537.1	20110.2	28532.6	13687.6	12609.8	-0.860914	1.61245e-05	7.6348e-05	orf19.3931	SFC1	Putative succinate-fumarate transporter; involved in repression of growth on sorbose; alkaline induced; rat catheter biofilm induced; Spider biofilm induced
PIS50538.1	41139	35841.9	20753.7	20819.1	-0.876694	1.54049e-10	1.4068e-09	#N/A	#N/A	#N/A
PIS50539.1	116716	112592	63161.2	61370.7	-0.872082	6.53373e-14	8.62025e-13	orf19.3932	orf19.3932	Predicted RNA binding protein; stationary phase enriched; induced in core caspofungin response; induced by nitric oxide independent of Yhb1; repressed in ssr1 null; ketoconazole, hypoxia induced; Spider biofilm induce
PIS50540.1	5248.72	4304.31	3078.46	3516.27	-0.523232	0.00242962	0.00744932	orf19.894	orf19.894	have guanyl-nucleotide exchange factor activity, role in retrograde transport, endosome to Golgi and Golgi membrane, RIC1-RGP1 guanyl-nucleotide exchange factor complex localization
PIS50541.1	6457.78	5962.56	6553.32	6598.34	0.0813798	0.52866	0.643485	orf19.895	HOG1	or NaCl; mutant induces protective mouse immune response
PIS50542.1	2544.89	2295.4	1711.97	1551.44	-0.558654	0.000359066	0.00131391	orf19.122	CDC20	Activator of anaphase-promoting complex/cyclosome; induced under Cdc5 depletion; member of conserved Mcm1 regulon; mRNA expression peaks at cell-cycle G2/M phase; mRNA binds She3 and is localized to buds of yeast cell
PIS50543.1	1691.39	1311.15	1944.72	1791.35	0.306001	0.109453	0.192092	orf19.897	VPS20	trafficking; required for processing of Rim8; Bcr1-repressed in RPMI a/a biofilms
PIS50544.1	6974.11	7021.7	8295.29	7996.12	0.216781	0.0747959	0.141278	orf19.898	HEM2	Putative porphobilinogen synthase; induced in high iron; protein level decrease in stationary phase cultures; Spider biofilm repressed
PIS50545.1	9083.52	8260.33	13175.7	14427.9	0.661	1.57215e-06	8.67272e-06	orf19.899	orf19.899	Protein of unknown function
PIS50546.1	9614.55	10912.3	9794.52	9479.16	-0.0894797	0.516528	0.633268	orf19.900	NSP1	Essential component of the nuclear pore complex; sumoylation target; stationary phase enriched protein; rat catheter biofilm repressed
PIS50547.1	89459.8	120240	23437.6	23885.3	-2.0958	4.21601e-31	2.08852e-29	orf19.903	GPM1	induced, farnesol-repressed; Hap43, flow model biofilm induced; Spider biofilm repressed
PIS50548.1	1198.95	1433.58	423.675	553.166	-1.37848	3.63321e-10	3.1903e-09	#N/A	#N/A	#N/A
PIS50549.1	1883.4	1189.9	1539.23	1369.04	-0.0766887	0.757151	0.829562	orf19.904	orf19.904	have cytosol, nucleus localization
PIS50550.1	60231.2	86184.9	33516.7	31395.6	-1.13862	1.2086e-08	8.92593e-08	orf19.5437	RHR2	Glycerol 3-phosphatase; roles in osmotic tolerance, glycerol accumulation in response to salt; Spider/flow model biofilm induced; regulated by macrophage, stress, yeast-hyphal switch, pheromone, Gcn4, Hog1, Nrg1, Tup1
PIS50551.1	1142.9	933.136	363.669	417.353	-1.36486	9.34685e-11	8.79575e-10	orf19.557	orf19.557	Protein of unknown function; Hap43-repressed; Spider biofilm repressed
PIS50552.1	10971.5	10333.4	7250.65	7262.53	-0.547719	9.36461e-06	4.60107e-05	orf19.558	GUT1	Putative glycerol kinase; downregulated upon adherence to polystyrene; greater mRNA abundance observed in a cyr1 homozygous null mutant than in wild type
PIS50553.1	7034.74	3933.44	5281.39	4511.57	-0.154808	0.5625	0.670531	orf19.4265	UAP1	UDP-N-acetylglucosamine pyrophosphorylase, catalyzes biosynthesis of UDP-N-acetylglucosamine from UTP and N-acetylglucosamine 1-phosphate; functional homolog of S. cerevisiae Qri1p; alkaline upregulated
PIS50554.1	13088.3	10677	8473.49	8787.21	-0.452999	0.00421327	0.0121065	orf19.4255	ECM331	GPI-anchored protein; mainly at plasma membrane, also at cell wall; Hap43, caspofungin-induced; Plc1-regulated; Hog1, Rim101-repressed; colony morphology-related regulated by Ssn6; induced by ketoconazole and hypoxia
PIS50555.1	13390.5	10784	6501.5	6196.85	-0.910785	2.29442e-08	1.63919e-07	orf19.4257	INT1	Protein structurally similar to alpha-subunit of human leukocyte integrin; role in morphogenesis, adhesion, and mouse cecal colonization and systemic virulence; similar to S. cerevisiae Bud4; Hap43-induced gene
PIS50556.1	3984.55	4140.27	3630.33	3308.09	-0.224368	0.104272	0.184541	orf19.4258	orf19.4258	Puttaive pre-mRNA polyadenylation factor; heterozygous null mutant exhibits hypersensitivity to parnafungin and cordycepin in the C. albicans fitness test
PIS50557.1	11032.2	10743.5	10965.5	11287.4	0.0309032	0.79628	0.859459	orf19.4261	TIF5	Putative translation initiation factor; repressed upon phagocytosis by murine macrophage; Spider biofilm repressed
PIS50558.1	1165.87	1651.12	1583.78	1695.19	0.212322	0.326083	0.448188	orf19.3945	orf19.3945	Predicted COP9 signalosome complex subunit 12; flow model biofilm induced
PIS50559.1	180.072	229.421	351.85	271.626	0.570866	0.0465079	0.09668	#N/A	#N/A	#N/A
PIS50560.1	25058.5	22910	23879.4	23074.4	-0.0305196	0.810186	0.869819	orf19.4262	orf19.4262	have mRNA binding activity and role in cellular protein complex localization, establishment of mitochondrion localization, nuclear-transcribed mRNA catabolic process, deadenylation-dependent decay
PIS50561.1	11095.5	9426.46	10979.2	10337.7	0.0538057	0.71803	0.801593	orf19.3944	GRR1	F-box protein component of the SCF ubiquitin-ligase complex required for cell cycle progression; involved in negative control of pseudohyphal growth; Spider biofilm induced
PIS50562.1	15.6185	24.9629	57.2779	52.5409	1.11149	0.024601	0.0563365	#N/A	#N/A	#N/A
PIS50565.1	17000.2	27305.8	22904.8	22581.7	0.0364925	0.87406	0.91574	orf19.3941	URA7	CTP synthase 1; flucytosine induced; protein present in exponential and stationary growth phase yeast cultures
PIS50566.1	8060.05	6755.43	5361.39	5937.12	-0.38387	0.0161191	0.0392949	orf19.3939	orf19.3939	have role in protein folding in endoplasmic reticulum and ER membrane protein complex, cell division site, cytosol, mitotic spindle pole body, nucleus localization
PIS50567.1	602.689	720.357	696.426	802.983	0.175761	0.392178	0.515105	orf19.3940	orf19.3940	Protein of unknown function
PIS50568.1	4181.16	4166.42	2399.31	2249.34	-0.833404	4.67305e-10	4.0492e-09	orf19.3938	orf19.3938	Putative mitochondrial ribosomal protein of the small subunit; mutation confers hypersensitivity to 5-fluorocytosine (5-FC), 5-fluorouracil (5-FU), and tubercidin (7-deazaadenosine)
PIS50569.1	3560.09	2977.71	3658.51	4117.02	0.244571	0.142522	0.235414	orf19.3937	TIP41	activity; regulates Rad53p during recovery from DNA damage
PIS50570.1	9007.26	9170.88	7266.11	6884.84	-0.357216	0.00387384	0.0112384	orf19.3936	GDE1	Glycerophosphocholine phosphodiesterase; mutation confers hypersensitivity to 5-fluorouracil (5-FU); F-12/CO2 early biofilm induced
PIS50571.1	2144.32	2023.18	1711.97	1922.2	-0.194482	0.207429	0.313713	orf19.3951	TIP1	Protein with a predicted role in biogenesis of ER-derived COPII transport vesicles; mutation confers hypersensitivity to toxic ergosterol analog
PIS50572.1	2401.57	2556.91	1745.61	1748.72	-0.497294	0.000415314	0.00149576	orf19.3950	MSM1	Mitochondrial methionyl-tRNA synthetase (MetRS); functionally complements methionine auxotrophy of an E. coli MetRS mutant; transcript regulated by Nrg1; flow model biofilm induced
PIS50573.1	10205.3	7838.34	10030	10038.3	0.149797	0.390524	0.513749	orf19.3949	orf19.3949	have chromatin binding, histone binding activity
PIS50574.1	994.988	896.286	790.071	720.702	-0.316784	0.0775632	0.145459	orf19.3947	orf19.3947	have RNA polymerase II core binding, rDNA binding, single-stranded RNA binding activity
PIS50575.1	1639.94	2168.2	1591.05	1778.46	-0.170749	0.391254	0.514262	orf19.3946	orf19.3946	have membrane insertase activity, role in mitochondrial respiratory chain complex IV assembly, protein insertion into mitochondrial membrane from inner side and integral component of mitochondrial inner membrane local
PIS50576.1	901.278	843.983	862.805	872.377	-0.00871647	0.958518	0.972219	orf19.4264	orf19.4264	Protein of unknown function; induced during chlamydospore formation in both C. albicans and C. dubliniensis; flow model biofilm induced
PIS50577.1	9333.41	8821.4	7809.8	7535.15	-0.239878	0.0550795	0.111368	orf19.4253	orf19.4253	have role in negative regulation of gluconeogenesis, proteasome-mediated ubiquitin-dependent protein catabolic process, regulation of nitrogen utilization and GID complex, cytoplasm, nucleus localization
PIS50578.1	1365.24	1825.86	2043.82	1974.74	0.323946	0.0996048	0.177537	orf19.4252	orf19.4252	have protein serine/threonine kinase activity
PIS50579.1	1820.93	1876.97	2145.65	2273.14	0.253226	0.0745154	0.140799	orf19.4187	MMM1	Subunit of ER-mitochondrion tether ERMES complex, required for evasion of host immune response
PIS50580.1	14513.2	14769.7	13949.4	14028.4	-0.0651045	0.577366	0.68375	orf19.4186	PCT1	Putative choline-phosphate cytidylyl transferase, antigenic during human oral infection
PIS50581.1	1695.06	1816.35	1730.16	1932.12	0.0597644	0.701921	0.788742	orf19.4185	orf19.4185	have phosphoprotein phosphatase activity, thiosulfate sulfurtransferase activity, role in dephosphorylation and cytosol, nucleus localization
PIS50582.1	15418.2	16375.6	27951.6	23641.4	0.687192	3.6367e-06	1.89635e-05	orf19.2706	CRH11	GPI-anchored cell wall transglycosylase, putative ortholog of S. cerevisiae Crh1p; predicted glycosyl hydrolase domain; similar to Csf4p and to antigenic A. fumigatus Aspf9; predicted Kex2p substrate; caspofungin-indu
PIS50583.1	6728.8	7221.4	8688.06	8918.07	0.331952	0.00889518	0.0232265	orf19.4184	orf19.4184	Protein with a predicted role in clathrin cage assembly; Hap43-repressed; Spider biofilm repressed
PIS50584.1	2506.3	2999.11	2394.76	2308.82	-0.222163	0.171842	0.272117	orf19.4190	PAM18	involved in protein import into mitochondrial matrix; rat catheter biofilm induced
PIS50585.1	2872.88	5068.65	6023.27	5340.33	0.490222	0.0614797	0.121092	orf19.4191	RLP24	Putative ribosomal protein; Hap43-induced; essential gene; heterozygous mutation confers hypersensitivity to 5-fluorocytosine (5-FC), 5-fluorouracil (5-FU), and tubercidin (7-deazaadenosine); Spider biofilm induced
PIS50586.1	194.771	185.438	323.666	299.384	0.678728	0.00630999	0.0172662	orf19.4168	orf19.4168	have RNA binding, ribonuclease MRP activity, ribonuclease P activity
PIS50587.1	1279.8	1200.6	1481.04	1349.21	0.186542	0.243922	0.356186	orf19.4167	orf19.4167	Protein of unknown function; Spider biofilm induced
PIS50588.1	1366.16	1395.54	1826.53	2038.19	0.476282	0.00205027	0.00640831	#N/A	#N/A	#N/A
PIS50589.1	4574.37	4152.16	4359.48	4688.03	0.0510916	0.716842	0.80071	orf19.4172	orf19.4172	with predicted hydrolase activity and role in metabolic process
PIS50590.1	2753.44	2361.96	2494.77	2720.23	0.0267719	0.86757	0.912034	#N/A	#N/A	#N/A
PIS50591.1	3039.17	2402.38	4569.5	3838.46	0.61078	0.00120819	0.00399258	orf19.4191.1	orf19.4191.1	have ubiquitin-ubiquitin ligase activity
PIS50592.1	3390.13	3008.62	5481.4	6107.63	0.842244	2.28989e-08	1.63818e-07	orf19.4171	orf19.4171	with predicted ATP binding activity
PIS50593.1	5751.27	5881.73	9972.72	9598.12	0.742343	1.31042e-09	1.07684e-08	orf19.4166	ZCF21	Predicted Zn(II)2Cys6 transcription factor; mutants display increased colonization of mouse kidneys; Spider biofilm induced
PIS50594.1	7633.76	6203.87	10807.3	10391.2	0.603571	0.000160647	0.000627179	CLUG_01775	#N/A	#N/A
PIS50595.1	3036.41	3000.3	3188.47	3164.35	0.0726913	0.574922	0.681624	orf19.4164	orf19.4164	have cytoplasm, ribosome localization
PIS50596.1	11479.6	11125.1	16741.5	16594	0.554704	2.60824e-06	1.38622e-05	orf19.4163	orf19.4163	have role in establishment of protein localization to plasma membrane, protein targeting to vacuole, receptor-mediated endocytosis, response to pheromone
PIS50597.1	863.609	949.778	1192.83	1186.63	0.384894	0.0191509	0.0456268	orf19.4162	MLH1	Putative mismatch repair protein; cell-cycle regulated periodic mRNA expression
PIS50598.1	1147.5	1428.83	1432.86	1424.55	0.146639	0.423082	0.546116	orf19.4161	orf19.4161	have SUMO transferase activity, role in DNA repair and Smc5-Smc6 complex, nucleus localization
PIS50599.1	3837.55	5897.18	5395.03	4644.41	0.04302	0.85173	0.900792	orf19.4159	orf19.4159	have magnesium ion transmembrane transporter activity, role in magnesium ion export from mitochondrion and mitochondrial inner membrane localization
PIS50600.1	576.965	533.73	747.34	936.813	0.57999	0.00559597	0.0155309	orf19.2804	orf19.2804	Protein of unknown function
PIS50601.1	1105.24	660.922	1925.63	2202.75	1.15958	9.38524e-06	4.60579e-05	orf19.321	orf19.321	have L-methionine transmembrane transporter activity, role in methionine import and fungal-type vacuole localization
PIS50602.1	12623.4	12964.1	14169.5	13205.6	0.0963704	0.438599	0.561043	YLL048C	#N/A	#N/A
PIS50603.1	20983	23069.3	19822.7	20297.6	-0.133226	0.296841	0.417102	DEHA2D12034g	#N/A	#N/A
PIS50604.1	23809.9	22744.7	14785	15754.3	-0.601487	1.1912e-06	6.6898e-06	orf19.5854	SBP1	Similar to RNA binding proteins; downregulated upon adherence to polystyrene; stationary-phase enriched protein
PIS50605.1	28264.8	27871.6	11801.1	12388.7	-1.202	5.82506e-24	1.63569e-22	orf19.913.2	orf19.913.2	Ortholog of subunit 6 of the ubiquinol cytochrome-c reductase complex, a component of the mitochondrial inner membrane electron transport chain; Hap43-repressed gene
PIS50606.1	61161	58301.4	32252.9	30888.1	-0.910282	2.96818e-14	4.04829e-13	orf19.6002	RPL8B	Predicted ribosomal protein; regulated upon yeast-hypha switch; repressed upon phagocytosis by murine macrophage; Spider biofilm repressed
PIS50607.1	8971.43	4896.29	11110.1	13920.4	0.802262	0.00356153	0.0104609	orf19.6003	orf19.6003	Protein of unknown function; role in intracellular signal transduction; Spider biofilm induced
PIS50608.1	6931.84	6250.23	7611.6	8287.58	0.266288	0.0577204	0.115375	orf19.6005	HGT5	Putative glucose transporter of the major facilitator superfamily; the C. albicans glucose transporter family comprises 20 members; 12 probable membrane-spanning segments, extended N terminus; expressed in rich medium
PIS50609.1	9191.01	11095.4	11031	11289.3	0.135611	0.376389	0.499727	orf19.6007	orf19.6007	Predicted fatty acid acyl transferase-related protein domain; repressed by prostaglandins
PIS50610.1	6740.75	6631.8	3864.89	3455.8	-0.857085	4.82759e-10	4.16935e-09	orf19.6008	orf19.6008	S. cerevisiae ortholog YLL032C interacts with ribosomes; repressed by alpha pheromone in SpiderM medium
PIS50611.1	1829.2	1923.33	2134.74	2136.33	0.184301	0.189075	0.292769	orf19.89	PEX7	have peroxisome matrix targeting signal-2 binding activity, role in fatty acid metabolic process, protein import into peroxisome matrix, docking and cytosol, nucleus, peroxisome localization
PIS50612.1	5167.88	4809.51	4394.03	4746.52	-0.124855	0.361104	0.48582	orf19.6966	orf19.6966	have choline kinase activity, ethanolamine kinase activity, role in phosphatidylcholine biosynthetic process, phosphatidylethanolamine biosynthetic process and cytosol, nucleus localization
PIS50613.1	12744.7	16078.5	24479.5	22478.6	0.689618	4.01134e-05	0.000177267	orf19.6968	orf19.6968	Protein of unknown function; Hog1-repressed; Spider biofilm induced
PIS50614.1	2899.52	2687.67	2857.53	2925.44	0.0486924	0.724032	0.807196	orf19.6970	orf19.6970	Protein of unknown function
PIS50615.1	4845.4	7998.82	9596.32	9056.85	0.514998	0.0323512	0.0711672	orf19.5953	SFP1	C2H2 transcription factor involved in regulation of biofilm formation; rat catheter biofilm induced
PIS50616.1	1242.13	1439.53	1154.65	1006.21	-0.303048	0.0955805	0.172058	orf19.5952	orf19.5952	Protein of unknown function; induced by nitric oxide independent of Yhb1; Sef1, Sfu1, and Hap43-induced; rat catheter and Spider biofilm induced
PIS50617.1	2545.81	3052.6	2602.96	2294.95	-0.188116	0.27462	0.39303	YOR386W	#N/A	#N/A
PIS50618.1	1524.18	903.418	1076.46	805.957	-0.344566	0.227571	0.337505	#N/A	#N/A	#N/A
PIS50619.1	4580.81	5451.42	5138.65	5251.11	0.0499221	0.744576	0.820863	CLUG_05618	#N/A	#N/A
PIS50620.1	3207.3	2861.22	4192.2	4507.61	0.511119	0.000467441	0.00166184	#N/A	#N/A	#N/A
PIS50621.1	2260.08	2337	2307.48	2096.68	-0.0606351	0.677596	0.770661	#N/A	#N/A	#N/A
PIS50622.1	103052	99213.1	151791	176081	0.686887	9.07619e-07	5.24879e-06	orf19.7324	THI13	Thiamin pyrimidine synthase; synthesis of the thiamine precursor hydroxymethylpyrimidine phosphate; single-turnover enzyme that provides histidine for HMP-P formation; induced by nitric oxide independent of Yhb1; Spid
PIS50623.1	3785.18	5935.22	1345.58	1384.9	-1.75629	5.50271e-14	7.35235e-13	#N/A	#N/A	#N/A
PIS50624.1	25777.8	19925.1	42382	40296.9	0.8366	1.06648e-06	6.08689e-06	orf19.5759	SNQ2	Protein similar to S. cerevisiae Snq2p transporter; member of PDR subfamily of ABC family; transposon mutation affects filamentation; benomyl-induced transcription; detected at yeast-form cell plasma membrane by mass
PIS50625.1	3857.76	2926.6	3170.29	3689.76	0.0150913	0.938326	0.95971	#N/A	#N/A	#N/A
PIS50626.1	10659.1	10112.3	12207.5	12369.9	0.240038	0.0482124	0.0995138	orf19.4639	orf19.4639	Protein present in exponential and stationary growth phase yeast cultures
PIS50627.1	2686.38	2647.25	3056.64	2913.54	0.160517	0.230557	0.340742	#N/A	#N/A	#N/A
PIS50628.1	5392.05	4055.87	5981.45	6091.77	0.344618	0.0598563	0.118771	orf19.4645	BEM1	Protein required for wild-type budding, hyphal growth, and virulence in a mouse systemic infection; suppresses pseudohyphal and filamentous growth defects of various S. cerevisiae mutants and heat sensitivity of S. ce
PIS50629.1	1164.95	996.137	1841.98	1972.76	0.801498	2.17e-06	1.16869e-05	orf19.4647	HAP3	Predicted CCAAT-binding transcription factor that regulates respiration; Cap2-dependent induction in low iron; opaque specific, alkaline, ciclopirox olamine induced; regulated by Sef1, Sfu1, Hap43; Bcr1-regulated in R
PIS50630.1	3803.56	3246.36	5256.84	5353.22	0.579599	0.000113644	0.000457627	orf19.4649	ZCF27	Putative Zn(II)2Cys6 transcription factor
PIS50631.1	9803.8	9405.06	8295.29	7526.23	-0.276291	0.0371594	0.0801331	orf19.4650	ILV6	Putative regulatory subunit of acetolacetate synthase; alkaline induced; regulated by Gcn2 and Gcn4; protein present in exponential and stationary growth phase yeast; Spider biofilm repressed
PIS50632.1	11307.8	7614.86	8137.1	8336.15	-0.193474	0.360438	0.485173	orf19.5956	PIN3	Putative SH3-domain-containing protein; predicted role in actin cytoskeleton organization; Spider biofilm repressed
PIS50633.1	15918.9	13292.1	11017.4	11220.9	-0.387039	0.0100762	0.0259365	orf19.5973	PHB2	Prohibitin 2; plasma membrane localized
PIS50634.1	2109.41	2279.94	3218.47	2828.28	0.454443	0.00324829	0.00961487	orf19.5971	orf19.5971	have fungal-type vacuole localization
PIS50635.1	1607.78	1468.05	2162.01	2315.76	0.532066	0.00045644	0.00163156	orf19.5970	orf19.5970	Putative DNA repair helicase; transcriptionally induced by interaction with macrophage; fungal-specific (no human or murine homolog)
PIS50636.1	6029.65	4767.91	6348.75	6916.56	0.290118	0.0929114	0.168234	orf19.5968	RDI1	Putative rho GDP dissociation inhibitor; transposon mutation affects filamentous growth; farnesol, filament-induced; regulated by Nrg1, Tup1; protein levels low in stationary phase yeast
PIS50637.1	15777.4	9416.95	46585.1	49634.3	1.84781	2.05361e-14	2.83776e-13	orf19.1370	orf19.1370	Protein of unknown function; expression regulated by white-opaque switch; repressed by alpha pheromone in SpiderM medium
PIS50638.1	8151	8383.96	13467.6	12830.9	0.662229	5.86548e-08	3.99995e-07	orf19.1325	ECM38	Putative gamma-glutamyltransferase; alkaline upregulated; Spider biofilm induced; possibly an essential gene, disruptants not obtained by UAU1 method
PIS50639.1	4476.99	3371.18	4792.25	5212.45	0.340728	0.068949	0.132765	orf19.2172	ARA1	D-Arabinose dehydrogenase; dehydro-D-arabinono-1,4-lactone synthesis; active on D-arabinose, L-fucose, L-xylose, L-galactose; inhibited by metal ions, thiol group-specific reagents; induced on polystyrene adherence; S
PIS50640.1	11531	14841	12773.9	11532.2	-0.114862	0.514224	0.631033	orf19.5634	FRP1	Ferric reductase; alkaline-induced by Rim101; iron-chelation-induced by CCAAT-binding factor; fluconazole-repressed; ciclopirox-, hypoxia-, Hap43-induced; colony morphology-related regulation by Ssn6; Spider and flow
PIS50641.1	29632.8	18264.5	42010.2	44442.6	0.817023	0.000458359	0.0016362	orf19.5635	PGA7	GPI-linked hyphal surface antigen; induced by ciclopirox olamine, ketoconazole, Rim101 at pH 8; Hap43, fluconazole; flow model biofilm induced; Spider biofilm induced; required for RPMI biofilm; Bcr1-induced in a/a bi
PIS51016.1	3138.39	3539.97	2976.63	2710.32	-0.227504	0.135412	0.226161	orf19.6209	orf19.6209	family, major facilitator superfamily (MFS); possibly essential, disruptants not obtained by UAU1 method; rat catheter and Spider biofilm induced
PIS51017.1	2759.88	3071.62	28133.4	25067.9	3.14115	4.69755e-105	3.52383e-102	orf19.5862	AFP99	Protein related to arginases; downregulated upon adherence to polystyrene; regulated by Gcn2p and Gcn4p
PIS51018.1	11674.3	12864.2	13542.1	12066.6	0.0607725	0.669119	0.764478	orf19.6077	orf19.6077	Putative protein of unknown function; shows colony morphology-related gene regulation by Ssn6p
PIS51019.1	1729.98	1705.8	1712.88	1792.34	0.028284	0.843671	0.895154	orf19.6076	orf19.6076	have protein transporter activity, role in intracellular protein transport, retrograde transport, endosome to Golgi and cytosol, endosome, nucleus, retromer, cargo-selective complex localization
PIS51020.1	2727.72	2044.58	2142.92	2289	-0.104403	0.590614	0.69505	orf19.6075	orf19.6075	Putative CCR4-Not complex transcription factor; ortholog of S. cerevisiae Cdc36; Hap43-repressed gene
PIS51021.1	3119.1	3793.17	1674.7	1756.65	-0.989083	3.7248e-09	2.88906e-08	#N/A	#N/A	#N/A
PIS51022.1	3848.57	4268.65	4033.09	3519.25	-0.101945	0.509232	0.627252	#N/A	#N/A	#N/A
PIS51023.1	4000.17	3372.36	4856.8	4518.51	0.340066	0.0307989	0.0683249	orf19.2962	orf19.2962	Protein of unknown function; Spider biofilm induced
PIS51024.1	7085.27	6062.41	6356.03	6342.57	-0.0495607	0.735251	0.814172	orf19.2963	orf19.2963	with predicted NAD+ binding activity
PIS51025.1	7932.34	8546.81	6686.97	7028.58	-0.261481	0.0442204	0.0928063	orf19.2964	orf19.2964	have DNA translocase activity
PIS51026.1	7924.99	6174.15	9849.07	11454.9	0.580584	0.00147879	0.00479623	orf19.2941	SCW4	Putative cell wall protein; substrate for Kex2p processing in vitro; expression regulated by white-opaque switch; alkaline repressed; possibly essential (UAU1 method); flow model biofilm induced; Spider biofilm induce
PIS51027.1	813.998	600.298	730.975	774.234	0.0848932	0.704003	0.790389	orf19.2940	orf19.2940	Putative v-SNARE of the endoplasmic reticulum membrane; possibly an essential gene, disruptants not obtained by UAU1 method
PIS51028.1	1377.18	1333.73	1184.65	1136.07	-0.220455	0.149433	0.243763	orf19.2939	orf19.2939	have role in mitochondrial respiratory chain complex IV assembly and mitochondrion localization
PIS51029.1	5449.01	4914.12	4194.92	4093.23	-0.318086	0.020374	0.0480179	orf19.2938	orf19.2938	Putative mitochondrial inner membrane protein with a predicted role in the assembly of respiratory complex III; Hap43p-repressed gene; <I>S. cerevisiae</I> ortholog FMP25 localizes to mitochondrion
PIS51030.1	8001.25	6706.69	3857.62	3618.38	-0.958862	8.58889e-10	7.18157e-09	orf19.2937	PMM1	Phosphomannomutase; enzyme of O- and N-linked mannosylation; interconverts mannose-6-phosphate and mannose-l-phosphate; functional homolog of S. cerevisiae Sec53; antigenic in mice; Hap43-induced; flow model and Spide
PIS51031.1	53529.1	46171.8	29720	29392.2	-0.74346	9.45604e-08	6.28259e-07	orf19.2935	RPL10	Ribosomal protein L10; intron in 5'-UTR; downregulated upon phagocytosis by murine macrophage; transcription regulated by yeast-hypha switch; Spider biofilm repressed
PIS51032.1	1326.65	1815.16	1541.96	1529.63	-0.030713	0.88097	0.920409	orf19.2934	orf19.2934	Similar to S. cerevisiae Bud20; predicted role in cellular bud site selection; rat catheter and Spider biofilm induced
PIS51033.1	3416.77	2512.93	2870.26	2625.06	-0.106991	0.589161	0.693846	orf19.2933	orf19.2933	have thiol-dependent ubiquitin-specific protease activity, role in protein deubiquitination, regulation of transcription, DNA-templated and cytosol, nucleus localization
PIS51034.1	2622.98	3196.44	3513.04	3219.86	0.206447	0.220828	0.329856	orf19.7624	orf19.7624	and 90S preribosome, nucleolus, small-subunit processome localization
PIS51035.1	1615.13	1930.46	1168.29	1161.85	-0.591744	0.000576083	0.00202477	orf19.6406	orf19.6406	have cytosol, mitochondrial ribosome, nucleus localization
PIS51036.1	2328.07	2109.96	3245.75	3187.15	0.527191	0.000213146	0.000816956	orf19.6416	orf19.6416	Protein involved in N-glycosylation; Spider biofilm induced; rat catheter biofilm repressed
PIS51037.1	695.481	684.696	706.427	889.229	0.202289	0.322392	0.444209	#N/A	#N/A	#N/A
PIS51038.1	13862.8	10737.6	9762.7	10460.6	-0.276468	0.112502	0.196132	orf19.6414.3	TPM2	Putative tropomyosin isoform 2; regulated by Gcn4; repressed by amino acid starvation; macrophage-induced; protein levels decrease in stationary cells; Hap43-induced; rat catheter and Spider biofilm repressed
PIS51040.1	7405.91	6778.01	3413.04	3607.48	-1.00108	1.71967e-13	2.13981e-12	orf19.7509.1	ATP17	Mitochondrial ATPase complex subunit; downregulated by Efg1p; flucytosine induced; caspofungin repressed
PIS51041.1	22253.6	21082.9	44863.1	45468.7	1.04871	1.03583e-18	2.03714e-17	orf19.7510	KIN2	Protein with similarity to S. cerevisiae Kin2p, transcription is positively regulated by Tbf1
PIS51042.1	1744.67	1706.98	1537.41	1331.37	-0.261559	0.106749	0.187974	orf19.7506	orf19.7506	have ATPase activity, DNA binding, nucleosome binding activity, role in chromatin remodeling and Isw1b complex localization
PIS51044.1	1896.27	1818.72	1265.57	1256.02	-0.550481	0.000161626	0.000630532	orf19.264	orf19.264	with predicted protein kinase binding activity and role in regulation of cyclin-dependent protein serine/threonine kinase activity
PIS51045.1	7133.05	9961.37	13295.7	10800.6	0.479097	0.0227789	0.0527426	orf19.2504	BMS1	Putative GTPase; Hap43-induced gene; mutation confers resistance to 5-fluorocytosine (5-FC); flucytosine induced; repressed by prostaglandins; Spider biofilm induced
PIS51046.1	2186.59	1598.81	4585.87	4014.91	1.14719	1.45653e-08	1.06522e-07	orf19.2503	orf19.2503	have prospore membrane localization
PIS51047.1	12965.2	10787.5	13501.2	13293.8	0.170825	0.258862	0.374355	orf19.2501	FLC1	Protein involved in heme uptake; putative FAD transporter, similar to S. cerevisiae Flc1; regulated by iron; macrophage-induced; mutant defective in filamentous growth; Spider biofilm induced
PIS51048.1	22436.4	21141.2	19244.5	19679	-0.161246	0.182447	0.284282	orf19.6973	orf19.6973	ATP-dependent LON protease family member; Hap43-repressed gene; regulated by Gcn2 and Gcn4; Spider biofilm induced
PIS51049.1	308.694	540.862	390.944	378.691	-0.129776	0.67309	0.768013	orf19.2514	orf19.2514	Predicted methyltransferase; rat catheter biofilm induced
PIS51050.1	907.709	985.439	1080.1	1091.46	0.194635	0.234099	0.344425	orf19.2513	orf19.2513	with predicted role in Group I intron splicing and intracellular ribonucleoprotein complex localization
PIS51051.1	2157.19	2098.07	1467.41	1573.25	-0.477562	0.00104396	0.00349606	orf19.2512	orf19.2512	Protein of unknown function
PIS51052.1	1373.51	1169.69	990.089	1116.25	-0.266101	0.145092	0.238236	orf19.2511.1	MRPL33	Putative mitochondrial ribosomal protein of the large subunit; Ssr1-repressed; rat catheter biofilm induced
PIS51053.1	4325.4	5775.93	2750.25	2521.96	-0.912404	1.71094e-06	9.35846e-06	orf19.2510	orf19.2510	have role in protein folding, tubulin complex assembly
PIS51054.1	6545.98	8659.74	2172.01	2235.46	-1.74178	2.40053e-21	5.48052e-20	#N/A	#N/A	#N/A
PIS51055.1	3094.29	1831.8	1803.8	2715.27	-0.116906	0.686032	0.77757	orf19.5876	orf19.5876	Protein of unknown function; Cyr1-repressed; induced by alpha pheromone in SpiderM medium; rat catheter and Spider biofilm induced
PIS51056.1	171189	211978	27037.9	28763.6	-2.72761	1.21017e-65	2.76286e-63	orf19.7676	XYL2	D-xylulose reductase; immunogenic in mice; soluble protein in hyphae; induced by caspofungin, fluconazole, Hog1 and during cell wall regeneration; Mnl1-induced in weak acid stress; stationary phase enriched; flow mode
PIS51057.1	8342.1	11022.9	6874.26	7072.2	-0.462082	0.0101195	0.026035	orf19.2808	ZCF16	Predicted Zn(II)2Cys6 transcription factor; mutants are viable; rat catheter biofilm induced
PIS51058.1	10092.3	11454.4	10126.4	9072.72	-0.163638	0.267049	0.383764	orf19.1613	ILV2	Putative acetolactate synthase; regulated by Gcn4p; induced by amino acid starvation (3-AT treatment); stationary phase enriched protein
PIS51059.1	1108.91	500.446	589.144	560.105	-0.442057	0.194807	0.298667	orf19.1614	MEP1	Ammonium permease; Mep1 more efficient permease than Mep2, Mep2 has additional regulatory role; 11 predicted transmembrane regions; low mRNA abundance; hyphal downregulated; flow model biofilm induced
PIS51060.1	3441.58	3235.66	2081.1	2469.42	-0.542988	0.000736592	0.00252966	orf19.1617	orf19.1617	Protein similar to S. cerevisiae Ydr282cp; transposon mutation affects filamentous growth; Hap43p-repressed gene
PIS51061.1	14651	11144.1	14868.6	13416.8	0.129606	0.475085	0.596901	orf19.1618	GFA1	Glucosamine-6-phosphate synthase, homotetrameric enzyme of chitin/hexosamine biosynthesis; inhibited by UDP-GlcNAc, FMDP, N-acyl peptide, kanosamine-6-P; functional homolog of S. cerevisiae Gfa1p; Cagrowth-phase regul
PIS51062.1	2232.52	1847.25	1113.74	1364.08	-0.699871	0.000323211	0.001191	orf19.1618.1	orf19.1618.1	have cytosol localization
PIS51063.1	12526.9	9166.13	9149.92	8201.33	-0.313374	0.105019	0.185613	orf19.1619	orf19.1619	Putative kinase subunit of RNA polymerase II carboxy-terminal domain kinase I; possibly an essential gene, disruptants not obtained by UAU1 method
PIS51064.1	13733.2	16544.4	9516.31	9508.9	-0.658866	1.4543e-05	6.96129e-05	orf19.1621	GPA2	G-protein alpha subunit; regulates filamentous growth, copper resistance; involved in cAMP-mediated glucose signaling; reports differ on role in cAMP-PKA pathway, MAP kinase cascade; Gpr1 C terminus binds Gpa2; regula
PIS51067.1	20530.9	19412.8	19756.3	20362.1	0.00618368	0.959253	0.97265	orf19.1626	orf19.1626	Deoxyhypusine synthase; catalyzes formation of deoxyhypusine, the first step in hypusine biosynthesis; Spider biofilm repressed
PIS51068.1	6093.04	7457.95	3150.28	3514.29	-1.00223	2.72402e-09	2.15744e-08	orf19.1625	orf19.1625	Putative ubiquinone oxidoreductase; repressed by nitric oxide; Hap43p-repressed
PIS51069.1	84.5235	38.0387	34.5486	64.4369	-0.237703	0.639304	0.738124	#N/A	#N/A	#N/A
PIS51070.1	7563.01	7618.43	8362.57	8355.98	0.137707	0.248835	0.361948	orf19.3245	orf19.3245	Protein of unknown function
PIS51071.1	1394.64	1295.69	1612.87	1720.96	0.303469	0.0488212	0.100533	orf19.3244	orf19.3244	have role in mitochondrial respiratory chain complex assembly and mitochondrion localization
PIS51072.1	665.163	242.496	1234.66	1393.82	1.35566	0.000302048	0.00112247	orf19.7350	RCT1	Fluconazole-induced protein; Ras1, Cyr1 repressed and Efg1 induced; regulated by Nrg1, Tup1, Tbf1, Ssn6; induced in oralpharyngeal candidasis; rat catheter biofilm repressed
PIS51073.1	2067.15	2115.9	2909.35	2405.97	0.338812	0.0412311	0.0874765	orf19.4399	NCS2	Putative cytosolic thiouridylase subunit; Spider biofilm induced
PIS51074.1	1513.15	1201.78	1498.32	1629.76	0.198017	0.292603	0.412694	orf19.4400	orf19.4400	with predicted role in anaphase-promoting complex-dependent catabolic process, regulation of mitotic metaphase/anaphase transition and anaphase-promoting complex localization
PIS51075.1	1557.25	1365.83	1147.38	1387.87	-0.200814	0.280884	0.400311	orf19.4384	HXT5	Putative sugar transporter; induced by ciclopirox olamine; Snf3-induced; alkaline repressed; colony morphology-related gene regulation by Ssn6; possibly essential gene
PIS51076.1	672.513	685.885	413.674	341.02	-0.819055	0.000101959	0.000417292	orf19.2376	orf19.2376	have DNA 5'-adenosine monophosphate hydrolase activity, mismatched DNA binding, single-strand break-containing DNA binding, single-stranded DNA binding, zinc ion binding activity and cytosol, nucleus localization
PIS51077.1	448.342	408.916	258.205	358.864	-0.451007	0.0841861	0.155303	orf19.2378	orf19.2378	have role in syncytium formation by plasma membrane fusion, vacuolar proton-transporting V-type ATPase complex assembly and integral component of endoplasmic reticulum membrane localization
PIS51078.1	5266.18	5437.15	4710.43	4884.32	-0.155864	0.216651	0.324741	orf19.2379	NOT4	Putative E3 ubiquitin-protein ligase; required for maintenance, but not induction, of hyphal development; homozygous null mutant is avirulent in mouse systemic infection despite persistence in host; repressed in rat o
PIS51079.1	7105.48	7888.27	4508.59	4230.03	-0.767684	3.292e-08	2.32342e-07	orf19.2381	orf19.2381	Protein of unknown function; possibly an essential gene, disruptants not obtained by UAU1 method
PIS51080.1	2577.97	2870.73	2208.38	2438.69	-0.225391	0.142333	0.235177	orf19.2382	orf19.2382	Protein similar to isoleucyl-tRNA synthetase; isoleucyl-tRNA synthetase is the target of drugs including the cyclic beta-amino acid icofungipen/PLD-118/BAY-10-8888 and mupirocin
PIS51082.1	21290.7	127420	18353.5	19915	-1.09352	0.0608318	0.120176	orf19.4392	DEM1	Putative mitochondrial exonuclease; alpha-factor induced
PIS51083.1	10223.7	14835.1	17018.8	14071	0.300368	0.164872	0.263384	orf19.4390	orf19.4390	Protein of unknown function; repressed by alpha pheromone in SpiderM medium; transcript induced by Mnl1 under weak acid stress
PIS51084.1	870.959	557.504	268.206	137.796	-1.63163	4.04073e-06	2.09043e-05	orf19.2508	PRM9	Protein described a similar to S. cerevisiae Prm9; not the ortholog though; mutant is viable
PIS51085.1	2091.04	1709.36	1327.39	1492.95	-0.42036	0.0215431	0.0503887	orf19.4286	orf19.4286	Protein of unknown function; flow model biofilm induced; Spider biofilm induced
PIS51086.1	13696.5	8713.23	6170.56	6768.85	-0.761192	0.000899509	0.00304338	orf19.4287	orf19.4287	Putative oxidoreductase; Hap43-repressed gene; clade-associated gene expression
PIS51087.1	123.11	171.174	235.476	179.432	0.457135	0.163638	0.261971	#N/A	#N/A	#N/A
PIS51088.1	679.863	330.461	5963.27	6741.09	3.40037	1.90733e-30	8.78542e-29	orf19.4682	HGT17	glucose in rich media; Spider biofilm induced
PIS51089.1	4930.84	5052.01	6588.78	7002.8	0.439936	0.000552784	0.00194941	orf19.4681	RAT1	5'-->3' exoribonuclease; similar to S. cerevisiae nuclear exoribonuclease Rat1p; suppresses S. cerevisiae kem1 mutant slow growth, mating defect, and haploid invasive growth defect
PIS51090.1	870.959	946.212	1179.2	1128.14	0.338361	0.0399843	0.0853138	orf19.4680	orf19.4680	Possile protease; mutation confers hypersensitivity to toxic ergosterol analog
PIS51091.1	6939.19	8082.03	5425.94	5407.74	-0.463941	0.00146016	0.00474463	#N/A	#N/A	#N/A
PIS51092.1	22697.3	19910.9	20591.9	21795.5	-0.00745939	0.957123	0.971443	orf19.4683	MLP1	have mRNA binding, ribonucleoprotein complex binding activity
PIS51093.1	25799.9	22886.2	16838.8	16614.8	-0.534373	6.01717e-05	0.000257928	orf19.4686	orf19.4686	Protein of unknown function
PIS51094.1	22122.2	30001.8	22412.9	20176.7	-0.283665	0.133121	0.223387	orf19.4679	AGP2	Amino acid permease; hyphal repressed; white-opaque switch regulated; induced in core caspofungin response, during cell wall regeneration, by flucytosine; regulated by Sef1, Sfu1, and Hap43; rat catheter and Spider bi
PIS51095.1	8433.97	9195.85	7468.86	7639.24	-0.219865	0.0893285	0.163264	orf19.7511	orf19.7511	have structural constituent of nuclear pore activity, role in nuclear pore organization, regulation of nucleocytoplasmic transport and cytosol, mitotic spindle pole body, nuclear periphery, nuclear pore inner ring loc
PIS51096.1	10045.4	8432.7	23054.8	25101.6	1.35786	8.50641e-19	1.69837e-17	orf19.7513	ALK2	N-Alkane inducible cytochrome P450
PIS51097.1	214216	279293	128553	135876	-0.880281	3.6413e-07	2.24683e-06	orf19.7514	PCK1	Phosphoenolpyruvate carboxykinase; glucose, C-source, yeast-hypha, Hap43 regulated; fluconazole, phagocytosis, H2O2, oral candidasis, Spider/rat catheter/flow model biofilm induced; repressed in biofilm by Bcr1, Tec1,
PIS51098.1	8277.79	8024.97	7844.34	8171.59	-0.0253951	0.836287	0.889476	orf19.7516	NGS1	sensor required for GlcNAc-induced histone acetylation at promoters of GlcNAc-inducible genes and activation of their transcription by Rep1p; Hap43-induced gene
PIS51099.1	1532.45	1390.79	1551.96	1629.76	0.119469	0.442211	0.564701	orf19.652	orf19.652	have crossover junction endodeoxyribonuclease activity, role in DNA repair and cytoplasm, nucleus localization
PIS51100.1	3567.44	2976.53	3869.44	4049.61	0.26959	0.0903284	0.164794	orf19.6792	RRD1	Putative peptidyl-prolyl cis/trans-isomerase; caspofungin induced
PIS51101.1	6639.69	6723.33	7712.51	8163.66	0.245795	0.0484741	0.0999362	orf19.1217	orf19.1217	have ribosomal large subunit binding, ubiquitin-protein transferase activity
PIS51103.1	6809.65	6543.84	9481.76	9272.97	0.484623	7.35892e-05	0.000311878	orf19.7538	orf19.7538	DNA helicase involved in rDNA replication; Spider biofilm repressed
PIS51104.1	3486.59	2951.56	5262.29	5484.08	0.725886	2.27804e-06	1.21937e-05	orf19.7537	BNR1	Formin; probable role in hyphal cytoskeletal polarity; synthetic lethality if Bnr1p and Bni1p are absent
PIS51105.1	11558.6	11322.4	13902.2	13915.4	0.278981	0.017556	0.0424237	orf19.7534	MIS12	Mitochondrial C1-tetrahydrofolate synthase precursor
PIS51106.1	29127.5	27507.9	35964.2	41553.9	0.446161	0.00160329	0.00515545	orf19.7531	orf19.7531	Protein of unknown function; stationary phase enriched protein; induced upon yeast-hypha transition; benomyl or caspofungin induced; Hap43-repressed; Spider biofilm induced
PIS51107.1	14855.9	14951.6	17437	16240.1	0.174168	0.15705	0.253433	orf19.7529	EPL1	Subunit of the NuA4 histone acetyltransferase complex
PIS51108.1	8014.11	7039.53	7841.62	8914.1	0.151719	0.319927	0.44183	orf19.7527	orf19.7527	Protein of unknown function
PIS51109.1	1082.27	977.118	1499.23	1490.97	0.527222	0.0009526	0.00321472	#N/A	#N/A	#N/A
PIS51110.1	3049.28	3623.18	5127.74	4744.54	0.55513	0.000465264	0.00165634	orf19.7523	MKC1	MAP kinase; role in biofilm formation, contact-induced invasive filamentation, systemic virulence in mouse, cell wall structure/maintenance, caspofungin response; phosphorylated on surface contact, membrane perturbati
PIS51111.1	4906.04	5472.81	8768.06	8523.52	0.726753	8.22546e-08	5.53033e-07	orf19.7522	orf19.7522	Protein with a pyridoxal phosphate-dependent transferase domain; Hap43-repressed; mutation confers hypersensitivity to amphotericin B; Spider biofilm repressed
PIS51112.1	8012.27	12432.7	6652.42	7040.48	-0.556318	0.0131725	0.032797	orf19.7521	REP1	Putative transcription factor involved in transcription of N-acetylglucosamine-inducible genes; involved in negative regulation of MDR1 transcription; mutants show increased resistance to azole drugs
PIS51113.1	963.751	752.452	1869.26	1953.93	1.12302	3.60024e-09	2.80072e-08	orf19.5023	DAL7	Putative allantoate permease; mutant is viable
PIS51114.1	3213.73	3336.7	3394.85	3587.65	0.0910258	0.495017	0.614696	#N/A	#N/A	#N/A
PIS51115.1	2339.1	2701.93	3647.6	3096.94	0.411507	0.0155363	0.0379447	#N/A	#N/A	#N/A
PIS51116.1	699.156	414.859	7789.79	7621.4	3.61533	2.48101e-49	2.89506e-47	orf19.638	FDH1	Formate dehydrogenase; oxidizes formate to CO2; Mig1 regulated; induced by macrophages; fluconazole-repressed; repressed by Efg1 in yeast, not hyphal conditions; stationary phase enriched; rat catheter and Spider biof
PIS51117.1	44549.4	52993.8	25298.6	26396.3	-0.90132	1.05095e-09	8.67692e-09	orf19.637	SDH2	Succinate dehydrogenase, Fe-S subunit; localizes to surface of yeast cells, but not hyphae; induced in high iron and during log phase aerobic growth; repressed by nitric oxide, Hap43
PIS51118.1	2595.42	3318.87	3364.85	3345.76	0.178537	0.312142	0.433868	YGL196W	#N/A	#N/A
PIS51119.1	517376	867581	262133	227527	-1.43187	5.0718e-09	3.87656e-08	orf19.3707	YHB1	Nitric oxide dioxygenase; acts in nitric oxide scavenging/detoxification; role in virulence in mouse; transcript activated by NO, macrophage interaction; Hap43, hypha repressed; mRNA binds She3
PIS51120.1	27865.2	21685.6	4670.42	4803.03	-2.33584	9.68822e-43	8.20529e-41	orf19.7204	orf19.7204	have glyoxysome localization
PIS51121.1	3064.89	4124.82	1791.98	1872.64	-0.94475	1.09687e-06	6.21994e-06	orf19.639.1	orf19.639.1	have structural constituent of ribosome activity and mitochondrial large ribosomal subunit localization
PIS51122.1	22633.9	25647.6	16739.7	19400.5	-0.410696	0.0071138	0.0190974	orf19.7330	orf19.7330	Protein with a predicted heme oxygenase domain; Spider biofilm induced
PIS51123.1	275.62	194.948	66.3696	121.934	-1.16367	0.00246382	0.00752181	#N/A	#N/A	#N/A
PIS51124.1	3326.73	3630.31	2766.61	3047.37	-0.254729	0.0823237	0.152427	orf19.641	orf19.641	have role in protein folding and endoplasmic reticulum localization
PIS51125.1	5349.79	5150.67	5998.72	5856.82	0.173041	0.165769	0.26448	orf19.642	orf19.642	Protein of unknown function
PIS51126.1	4672.68	4271.03	4521.32	4438.22	0.00231453	0.986269	0.989472	orf19.643	orf19.643	have role in apoptotic process, mitotic spindle assembly checkpoint, mitotic spindle elongation, sister chromatid biorientation
PIS51127.1	11600.8	9542.95	8624.41	8519.55	-0.297305	0.0557424	0.112258	orf19.645.1	VMA13	Predicted proton-transporting ATPase; predicted role in ATP hydrolysis coupled proton transport; rat catheter biofilm repressed
PIS51128.1	8975.11	7385.44	7410.67	7111.85	-0.168971	0.282793	0.401784	orf19.7144	orf19.7144	have GTPase activity, ribosome binding activity and role in nonfunctional rRNA decay, nuclear-transcribed mRNA catabolic process, no-go decay, positive regulation of translation, ribosome disassembly
PIS51129.1	963.751	1030.61	1131.01	1019.09	0.106815	0.528872	0.643594	orf19.7141	UFE1	Protein interacting with Sec20p, possibly involved in retrograde transport between the Golgi and the endoplasmic reticulum; functional homolog of S. cerevisiae Ufe1p, which is an ER t-SNARE that mediates the retrograd
PIS51130.1	15503.6	13258.9	40226.4	41496.4	1.48395	2.51611e-25	7.68145e-24	orf19.7140	orf19.7140	Putative catechol o-methyltransferase; stationary phase enriched protein; transcription upregulated in clinical isolates from HIV+ patients with oral candidiasis; Spider biofilm repressed
PIS51131.1	849.828	827.341	590.962	554.157	-0.53772	0.00243015	0.00744932	orf19.7139	orf19.7139	have role in mRNA splicing, via spliceosome
PIS51132.1	2568.78	3113.23	1845.62	1832.98	-0.613948	0.000226462	0.000864839	orf19.3743	orf19.3743	Protein of unknown function
PIS51133.1	2454.86	2333.43	3411.22	3263.48	0.472525	0.000512542	0.00181481	orf19.2615	MDL1	Putative mitochondrial, half-size MDR-subfamily ABC transporter
PIS51134.1	5596.01	4656.17	9615.41	10527	0.955914	1.793e-09	1.44181e-08	orf19.2616	UGT51C1	biosynthesis; has UDP-sugar binding domain; activity is UDP-glucose-specific in vitro; enzyme does not use UDP-mannose; Mig1-regulated
PIS51135.1	2068.99	1909.07	2115.65	2099.65	0.0819362	0.56928	0.677229	orf19.2618	MET2	Homoserine acetyltransferase; Hap43p-, Gcn4p-regulated; macrophage/pseudohyphal-repressed; not highly biofilm induced, in contrast to many sulfur amino acid metabolic genes; no human or murine homolog; virulence-group
PIS51136.1	1107.07	1462.11	1569.23	1778.46	0.370912	0.0684393	0.13214	#N/A	#N/A	#N/A
PIS51137.1	16257	24102.2	40320.9	31828.9	0.805949	0.000367814	0.00134311	orf19.5133	ZCF29	Zn(II)2Cys6 transcription factor; mutants sensitive to caffeine, menadione, beauvericin;resistant to fenpropimorph; Hap43-repressed; mutants have decreased CFU in mouse kidneys and defects in filamentous growth; Spide
PIS51138.1	7845.98	7016.94	9502.68	9966.9	0.384032	0.00484407	0.013646	orf19.5131	orf19.5131	Ortholog of S. cerevisiae Gid7, a GID complex protein; involved in proteasome-dependent catabolite inactivation of fructose-1,6-bisphosphatase; Hap43-repressed gene
PIS51139.1	43779.5	36084.4	23530.3	26165.3	-0.671644	2.56546e-05	0.000116735	orf19.5130	PDI1	Putative protein disulfide-isomerase; antigenic in human infection; soluble protein in hyphae; induced by filamentous growth; protein present in exponential and stationary growth phase yeast cultures; flow model biofi
PIS51140.1	7410.5	12184.3	16857	14672.8	0.655969	0.00677321	0.0183142	orf19.5129	orf19.5129	Protein of unknown function
PIS51141.1	17291.5	25869.9	23149.4	19798	-0.00683423	0.975135	0.982285	orf19.5126	orf19.5126	Putative adhesin-like protein
PIS51142.1	4168.29	5777.12	7937.08	6518.04	0.522165	0.0125424	0.0315574	orf19.2898	orf19.2898	have borate efflux transmembrane transporter activity, role in borate transport, protein targeting to vacuole and fungal-type vacuole, plasma membrane localization
PIS51143.1	871.878	810.699	989.18	1115.25	0.314637	0.0738006	0.139916	orf19.3791	FGR10	Putative asparaginase; lacks ortholog in S. cerevisiae; transposon mutation affects filamentous growth; Spider biofilm induced
PIS51144.1	31447.3	26891	16518.8	14975.1	-0.874686	5.64077e-09	4.29271e-08	orf19.3789	RPL24A	Predicted ribosomal protein; downregulated upon phagocytosis by murine macrophage; intron in 5'-UTR; Hap43-induced; Spider biofilm repressed
PIS51145.1	7575.88	7976.23	4483.13	4585.92	-0.769047	9.33039e-10	7.76448e-09	orf19.3788.1	RPL30	Ribosomal 60S subunit protein; pre-rRNA processing; pre-mRNA alternatively spliced to productive/unproductive transcripts; temp-regulated splicing; colony morphology-related regulation by Ssn6, Tup1, Nrg1 regulated; S
PIS51146.1	938.946	559.882	501.863	634.456	-0.37485	0.198073	0.302526	orf19.3788	SPC34	complex, which acts in chromosome segregation by coupling kinetochores to spindle microtubules
PIS51147.1	2227.93	2196.73	2082.92	2298.91	-0.013998	0.923579	0.949435	orf19.3787	orf19.3787	have chromatin DNA binding activity and role in positive regulation of transcription from RNA polymerase II promoter, tRNA modification, tRNA threonylcarbamoyladenosine metabolic process, telomere maintenance via reco
PIS51148.1	1786.02	1665.38	1985.63	2139.31	0.252534	0.0910002	0.165687	orf19.4243	orf19.4243	have ubiquitin binding activity
PIS51149.1	2050.61	1973.26	1882.9	1871.64	-0.0986921	0.480664	0.601517	orf19.4245	orf19.4245	Protein with a predicted pleckstrin domain; Hap43-repressed gene
PIS51150.1	1661.07	1198.22	1146.47	1319.47	-0.206804	0.345975	0.468346	orf19.3211	RFC3	Putative heteropentameric replication factor C subunit; transcription is induced upon filamentous growth
PIS51151.1	2652.38	2778.01	3296.66	3159.39	0.246505	0.0672712	0.130443	orf19.3212	MID1	Putative stretch-activated Ca2+ channel of the high affinity calcium uptake system; role in thigmotropism; decreased transcription is observed upon fluphenazine treatment or in an azole-resistant strain with CDR1 and
PIS51152.1	6528.52	7044.28	10618.2	10354.5	0.620507	1.0877e-06	6.17463e-06	orf19.3213	orf19.3213	Protein of unknown function; Spider biofilm induced
PIS51153.1	4290.49	3375.93	3789.43	3525.19	-0.0665539	0.705741	0.79151	orf19.5269	orf19.5269	Protein of unknown function
PIS51154.1	371.168	461.219	523.684	559.114	0.367119	0.0985253	0.175955	orf19.5268	MED10	RNA polymerase II mediator complex subunit; possibly an essential gene, disruptants not obtained by UAU1 method
PIS51155.1	6893.26	8117.69	2843.89	2716.26	-1.40816	2.40456e-20	5.26097e-19	orf19.5267	orf19.5267	Putative cell wall adhesin-like protein; repressed in core caspofungin response and by alpha pheromone in SpiderM medium; transcript reduced in ace2 mutant; flow model, rat catheter and Spider biofilm repressed
PIS51156.1	10569.1	8061.82	14084.9	14557.8	0.606047	0.000583672	0.00204871	orf19.1414	orf19.1414	Protein of unknown function; transcript is upregulated in an RHE model of oral candidiasis; Hap43-repressed
PIS51157.1	2646.87	2356.02	1703.79	1418.6	-0.664828	0.000142853	0.000562733	orf19.6326	orf19.6326	Protein of unknown function
PIS51158.1	3107.16	2373.85	1749.25	2036.21	-0.519005	0.00871598	0.0228154	orf19.6327	HET1	Putative sphingolipid transfer protein; involved in localization of glucosylceramide which is important for virulence; Spider biofilm repressed
PIS51159.1	1315.63	1804.46	1053.73	1360.11	-0.354771	0.126481	0.214659	orf19.6328	orf19.6328	Putative protein of the mitochondrial intermembrane space; predicted role in acetate utilization and gluconeogenesis; Spider biofilm repressed
PIS51160.1	25301.9	19228.5	75675.9	81750.6	1.77929	1.20927e-23	3.29008e-22	orf19.6329	orf19.6329	Protein of unknown function; opaque-specific transcript; fluconazole-repressed; induced in cyr1 mutant and in oralpharyngeal candidasis; Spider biofilm induced
PIS51161.1	81990.5	70359.6	285941	302608	1.92074	2.00581e-41	1.5489e-39	#N/A	#N/A	#N/A
PIS51163.1	63345.8	52783.4	36649.7	37915.7	-0.628712	2.56817e-05	0.000116757	orf19.345	orf19.345	as a nitrogen source; part of 4-aminobutyrate and glutamate degradation pathways; rat catheter biofilm induced
PIS51164.1	11510.8	12511.2	15773.2	15261.6	0.365264	0.00406266	0.0116957	orf19.5867	WSC1	Putative cell wall component; transcript upregulated in cyr1 mutant (yeast or hyphae); Spider and flow model biofilm induced
PIS51165.1	9793.7	7826.45	5969.63	6276.15	-0.514465	0.00194686	0.00612154	orf19.4850	orf19.4850	have cytosol, nucleus localization
PIS51166.1	3311.12	3182.17	3442.13	3428.04	0.0802522	0.537625	0.650626	orf19.4849	orf19.4849	Protein required for localizing proteasomes to the nucleus; involved in ubiquitin-mediated protein degradation; possibly an essential gene, disruptants not obtained by UAU1 method; Spider biofilm induced
PIS51167.1	2266.52	4345.92	5251.38	4464.98	0.520885	0.0676533	0.131088	orf19.4835	orf19.4835	have role in endonucleolytic cleavage in 5'-ETS of tricistronic rRNA transcript (SSU-rRNA, 5.8S rRNA and LSU-rRNA), <a href="#GOsection">more</a>
PIS51168.1	5630	6079.05	4326.75	4227.06	-0.447116	0.000653091	0.00227185	orf19.4836	URA1	Dihydroorotate dehydrogenase; de novo pyrimidine biosynthesis; regulated by yeast-hypha switch, Nrg1/Mig1/Tup1; flow model biofilm induced; rat catheter and Spider biofilm repressed
PIS51169.1	2018.46	1973.26	1617.42	1259	-0.46031	0.0136439	0.0337785	orf19.4837	DAM1	complex, which acts in chromosome segregation by coupling kinetochores to spindle microtubules
PIS51170.1	2515.49	2583.06	2688.42	2482.31	0.020182	0.885687	0.923177	orf19.4839	orf19.4839	GET complex subunit; expression downregulated in an ssr1 null mutant
PIS51171.1	4747.1	4761.96	3703.97	4041.68	-0.292095	0.0292717	0.0653232	orf19.4841	SHY1	Cytochrome c oxidase biosynthesis protein; transcript regulated by Nrg1 and Mig1
PIS51172.1	15633.2	22079.1	18079.8	15642.3	-0.156249	0.443414	0.565686	orf19.7569	SIK1	Putative U3 snoRNP protein; Hap43p-induced gene; physically interacts with TAP-tagged Nop1p
PIS51173.1	846.154	838.039	2545.68	2593.34	1.58474	4.56462e-28	1.76241e-26	orf19.7568	orf19.7568	have lipid particle localization
PIS51174.1	3867.87	3355.72	7801.61	7602.56	1.07547	9.68273e-14	1.2401e-12	orf19.7570	UGA3	as a nitrogen source; mutants display decreased CFU in mouse kidneys; Spider biofilm induced
PIS51175.1	6497.28	6071.92	4656.78	5149	-0.353294	0.0110015	0.0279888	orf19.7571	UBC4	have protein binding, bridging, ubiquitin binding, ubiquitin conjugating enzyme activity
PIS51176.1	5534.45	5250.52	6183.29	6227.58	0.200122	0.111004	0.194294	orf19.7572	SPT7	Putative SAGA transcriptional regulatory complex subunit; mutation confers hypersensitivity to toxic ergosterol analog, and to amphotericin B
PIS51177.1	9117.51	7954.83	8271.66	7919.79	-0.0754394	0.594961	0.698601	orf19.7574	orf19.7574	have ubiquitin ligase complex localization
PIS51178.1	426.292	293.611	299.118	415.37	-0.0125189	0.966555	0.977539	orf19.7576	orf19.7576	Ortholog of S. pombe atl1 alkyltransferase-like protein; mutants are viable; Spider biofilm induced
PIS51179.1	19471.6	14839.8	5689.6	6160.17	-1.49736	7.47996e-17	1.25889e-15	orf19.4334	PGA58	Putative GPI-anchored protein; transcription is positively regulated by Tbf1p
PIS51180.1	5007.1	4870.14	4775.89	5241.2	0.0198936	0.882494	0.921136	orf19.7579	FGR34	Protein lacking an ortholog in S. cerevisiae; transposon mutation affects filamentous growth
PIS51181.1	5596.92	5862.71	3993.09	3365.59	-0.62768	4.7462e-05	0.000206996	orf19.7577	MSS51	Putative mRNA maturation factor; fungal-specific (no human or murine homolog)
PIS51182.1	2455.77	2788.71	3050.28	3075.13	0.220853	0.13407	0.224562	orf19.7578	orf19.7578	have oligosaccharide binding activity
PIS51183.1	248.058	237.742	297.3	249.817	0.16309	0.522191	0.638423	orf19.7580	orf19.7580	Protein of unknown function
PIS51184.1	3583.06	3308.17	4474.04	4691.01	0.405545	0.00283818	0.00854547	orf19.7581	orf19.7581	Protein with a predicted role in assembly of U2 snRNP into the spliceosome; Spider biofilm induced
PIS51185.1	33707.4	36183.1	19211.7	20312.5	-0.812873	9.53828e-11	8.95984e-10	orf19.7590	orf19.7590	Putative NADH-ubiquinone oxidoreductase; identified in detergent-resistant membrane fraction (possible lipid raft component); predicted N-terminal acetylation; repressed by nitric oxide
PIS51186.1	1408.42	1098.37	905.536	1136.07	-0.286612	0.188533	0.292203	orf19.7589	orf19.7589	Protein of unknown function; Hap43-repressed gene; transcript induced by elevated CO2
PIS51187.1	47431.5	49893.6	22813	22511.3	-1.09128	2.55548e-20	5.54496e-19	orf19.7586	CHT3	Major chitinase; secreted; functional homolog of S. cerevisiae Cts1p; 4 N-glycosylation motifs; possible O-mannosylation; putative signal peptide; hyphal-repressed; farnesol upregulated in biofilm; regulated by Efg1p,
PIS51188.1	172889	112879	5185.01	5625.84	-4.55431	5.16689e-96	3.39141e-93	orf19.7585	INO1	Inositol-1-phosphate synthase; antigenic in human; repressed by farnesol in biofilm or by caspofungin; upstream inositol/choline regulatory element; glycosylation predicted; rat catheter, flow model induced; Spider bi
PIS51189.1	65649.9	62830.4	127414	131336	0.999861	1.57291e-17	2.76233e-16	orf19.7592	FAA4	Predicted acyl CoA synthase
PIS51190.1	3896.35	3104.91	1887.44	1528.64	-1.00565	3.14434e-07	1.96091e-06	orf19.7593	orf19.7593	Putative asparaginase; predicted role in asparagine catabolism; Spider biofilm induced
PIS51191.1	1521.42	1364.64	970.088	983.406	-0.552689	0.00066639	0.0023143	orf19.7603	orf19.7603	Protein with a predicted role in cytochrome c oxidase assembly; rat catheter biofilm induced
PIS51192.1	6673.68	5456.17	5495.04	5470.2	-0.143144	0.369582	0.493308	orf19.7604	orf19.7604	have Rab guanyl-nucleotide exchange factor activity
PIS51193.1	8985.21	7151.27	5484.13	6074.91	-0.470988	0.00622152	0.0170775	orf19.7605	PUP1	Putative beta 2 subunit of the 20S proteasome; macrophage/pseudohyphal-repressed; Spider biofilm repressed
PIS51194.1	6051.7	5532.25	3058.46	3981.21	-0.701097	0.000119464	0.00047813	orf19.7602	AHA1	stress-induced; oxidative stress-induced via Cap1; rat catheter biofilm induced; flow model biofilm repressed
PIS51195.1	16083.3	10472.5	10974.6	11539.2	-0.229686	0.297019	0.417242	orf19.7600	FDH3	Glutathione-dependent formaldehyde dehydrogenase; glycine catabolism; repressed by Efg1 in yeast, not hyphal growth conditions; induced by Mnl1 under weak acid stress; Spider biofilm repressed
PIS51196.1	29132.1	30786.4	15970.5	16481	-0.875285	4.17775e-13	5.0781e-12	orf19.5791	IDH2	Putative mitochondrial NAD-isocitrate dehydrogenase subunit; induced by ciclopirox; induced in high iron; present in exponential and stationary growth phases; Spider biofilm repressed
PIS51197.1	1662.91	1641.61	2039.27	1822.08	0.220895	0.148405	0.242473	orf19.5789	ADE8	Putative phosphoribosylglycinamide formyl-transferase, enzyme of amino acid biosynthesis pathway; upregulated in biofilm; S. cerevisiae ortholog is Gcn4p regulated; protein enriched in stationary phase yeast-form cult
PIS51198.1	155054	144133	115109	113805	-0.38213	0.00155526	0.00501329	orf19.5788	EFT2	Elongation Factor 2 (eEF2); GTPase; essential; highly expressed; target of sordarin antifungals; antigenic in human/mouse; lacks site for regulatory phosphorylation by eEF2 kinase; GCN-regulated; higher protein amount
PIS51199.1	3990.98	4161.67	3323.03	3191.11	-0.319464	0.0148265	0.0364145	orf19.5785	orf19.5785	Protein of unknown function; upregulated in a cyr1 or ras1 null mutant; induced by nitric oxide
PIS51200.1	547.565	700.149	1246.48	1323.43	1.01296	4.28272e-07	2.61191e-06	orf19.5784	AMO1	Putative peroxisomal copper amine oxidase
PIS51201.1	598.095	1011.59	1122.83	947.718	0.343268	0.216005	0.324165	orf19.5783	orf19.5783	have protein-arginine omega-N monomethyltransferase activity and role in peptidyl-arginine methylation
PIS51202.1	4751.69	4847.55	4676.79	4482.83	-0.0667548	0.598493	0.701805	orf19.5782	orf19.5782	have phospholipase activity, role in cardiolipin metabolic process, phosphatidylethanolamine metabolic process and mitochondrial matrix localization
PIS51203.1	8873.13	11587.5	6065.09	6412.96	-0.696663	8.83232e-05	0.000368669	orf19.5686	orf19.5686	Protein of unknown function; Spider biofilm induced
PIS51204.1	13782.8	14892.1	12747.5	12464.1	-0.183499	0.143288	0.236194	orf19.5685	THS1	Putative threonyl-tRNA synthetase; transcript regulated by Mig1 and Tup1; repressed upon phagocytosis by murine macrophages; stationary phase enriched protein; Spider biofilm repressed
PIS51205.1	2560.51	2637.74	1253.75	1392.83	-0.957882	1.76897e-10	1.60986e-09	orf19.5684	orf19.5684	have structural constituent of ribosome activity and mitochondrial large ribosomal subunit localization
PIS51206.1	8025.14	6906.39	6156.01	5971.81	-0.295543	0.0424139	0.0897683	orf19.300	AIP2	Putative actin interacting protein; regulated by Gcn4; induced in response to amino acid starvation (3-AT); repressed by elevated CO2; flow model biofilm repressed
PIS51207.1	613.714	351.858	3447.58	4143.79	2.80888	1.02678e-25	3.36977e-24	orf19.272	FAA21	Predicted acyl CoA synthetase; upregulated upon phagocytosis; transcript regulated by Nrg1 and Mig1
PIS51208.1	1220.08	1490.64	1479.22	1411.66	0.0915589	0.609038	0.711786	orf19.2284	orf19.2284	Protein with an FMN-binding domain; Hap43-repressed; flow model biofilm induced
PIS51209.1	1249.48	1276.67	1218.29	1197.54	-0.0631571	0.676928	0.770661	orf19.2283	DQD1	Putative 3-dehydroquinate dehydratase; ketoconazole-repressed; protein abundance downregulated by macrophages; flow model biofilm induced
PIS51210.1	1900.86	1424.07	1940.18	1911.3	0.205225	0.29447	0.414548	orf19.2278	orf19.2278	Putative 20S proteasome assembly protein; filament induced; induced by alpha pheromone in SpiderM medium
PIS51211.1	1347.78	1110.25	1377.4	1802.25	0.358034	0.0914128	0.166323	orf19.2272	AFT2	Putative Aft domain transcription factor; role in regulation of iron metabolism, oxidative stress, adhesion, hyphal growth, colony morphology, virulence; complements S. cerevisiae aft1 mutation; Spider biofilm induced
PIS51212.1	8119.77	9401.49	4670.42	4633.51	-0.8991	4.56488e-10	3.96857e-09	orf19.2275	orf19.2275	Putative mitochondrial ribosomal protein; predicted role in aerobic respiration; Spider biofilm repressed
PIS51213.1	483.254	490.936	238.203	234.947	-1.00535	3.21962e-06	1.69062e-05	orf19.2276	orf19.2276	have DNA-directed 5'-3' RNA polymerase activity, RNA-directed 5'-3' RNA polymerase activity
PIS51214.1	7578.63	6476.08	8866.25	9043.97	0.344053	0.018445	0.0442663	orf19.2277	TPK2	cAMP-dependent protein kinase catalytic subunit; isoform of Tpk1; involved in regulation of filamentation, phenotypic switching and mating; needed for epithelial cell damage, engulfment and oral virulence in mice
PIS51215.1	1550.82	1362.26	759.159	691.953	-0.982751	2.26204e-08	1.62046e-07	orf19.2270	SMF12	Ortholog of S. cerevisiae Smf1; manganese transporter; Gcn4-regulated; Hap43, alkaline induced; caspofungin repressed; mutants are viable
PIS51216.1	5820.18	6151.56	5723.24	7133.66	0.100806	0.544239	0.656361	orf19.4438	RME1	Zinc finger protein; controls meiosis in S. cerevisae; white-specific transcript; upregulation correlates with clinical development of fluconazole resistance; Upc2-regulated in hypoxia; flow model biofilm induced; Spi
PIS51217.1	34138.3	55380.7	13263.9	13805.4	-1.65495	1.22774e-12	1.42315e-11	orf19.2269	orf19.2269	Putative 3-phosphoserine phosphatase; induced by benomyl or in azole-resistant strain that overexpresses MDR1; early-stage flow model biofilm induced; Spider biofilm repressed
PIS51218.1	25969.8	36599.1	22275.6	21435.7	-0.502743	0.00998215	0.0257321	orf19.2268	RCK2	Predicted MAP kinase-activated protein kinase, similar to S. cerevisiae serine/threonine protein kinase Rck2p; induced by osmotic stress via Hog1p; macrophage/pseudohyphal-repressed; mutants are sensitive to rapamycin
PIS51219.1	5313.95	4217.54	7175.19	7324	0.592338	0.000407672	0.00147025	YLR247C	#N/A	#N/A
PIS51220.1	5443.5	4174.74	4483.13	4739.58	-0.059466	0.741359	0.818228	orf19.2267	RFA2	Putative DNA replication factor A; RNA abundance regulated by cell cycle, tyrosol and cell density
PIS51221.1	4717.7	4514.71	7275.2	7464.77	0.667104	9.72608e-08	6.44844e-07	orf19.6577	FLU1	of transporters; involved in histatin 5 efflux; fungal-specific (no human/murine homolog)
PIS51222.1	3838.47	4122.44	4211.29	4931.9	0.196329	0.203172	0.308608	orf19.2266	orf19.2266	have ATPase activity, DNA binding, nucleosome binding activity, role in sister chromatid cohesion and Isw1a complex localization
PIS51223.1	3828.36	3915.6	2833.89	3067.2	-0.386821	0.00439994	0.0125566	orf19.2265	orf19.2265	have DNA translocase activity, role in positive regulation of transcription from RNA polymerase II promoter in response to amino acid starvation and SWI/SNF complex, cytosol localization
PIS51224.1	2419.94	2493.91	2873.9	2992.85	0.252393	0.0610122	0.120487	orf19.2264	OLE2	Protein with similarity to fatty acid desaturase (stearoyl-CoA desaturase); homozygous null mutant shows decreased production of prostaglandin E2
PIS51225.1	2189.34	2821.99	2905.72	2670.66	0.150849	0.413709	0.537453	orf19.2263	orf19.2263	Protein of unknown function
PIS51226.1	1008.77	750.075	1359.21	1167.79	0.503094	0.0209679	0.0492139	orf19.2261	orf19.2261	have RNA binding activity, role in mRNA splicing, via spliceosome and U2 snRNP, U2-type prespliceosome, cytosol localization
PIS51227.1	745.093	1109.06	1643.78	1169.78	0.570444	0.0317075	0.0699857	orf19.2260	orf19.2260	Putative transcription factor with zinc finger DNA-binding motif
PIS51228.1	2074.5	2304.91	1858.35	1513.77	-0.36763	0.0401346	0.0855303	orf19.2259	orf19.2259	have structural constituent of ribosome activity and mitochondrial large ribosomal subunit localization
PIS51229.1	972.939	1109.06	1356.49	1430.5	0.412746	0.0139471	0.0343993	orf19.2258	orf19.2258	Protein of unknown function
PIS51230.1	8046.27	7797.93	5332.3	5480.11	-0.54524	9.41459e-06	4.61588e-05	orf19.2257	orf19.2257	Predicted ER protein involved in ER-nucleus signaling; Spider biofilm repressed
PIS51231.1	1779.59	1664.19	1377.4	1730.87	-0.144625	0.432337	0.555469	orf19.2256	orf19.2256	have cytosol, nucleus localization
PIS51232.1	1913.72	1711.74	1284.66	1328.39	-0.464447	0.00302927	0.00902765	orf19.2249	orf19.2249	Putative metalloprotease of the mitochondrial inner membrane; expression downregulated in an ssr1 null mutant
PIS51233.1	4205.96	4530.17	4570.41	4935.87	0.120324	0.38143	0.505143	orf19.2248	ARE2	Acyl CoA:sterol acyltransferase; uses cholesterol and oleoyl-CoA substrates; protoberberine derivative drug inhibits enzyme activity; ketoconazole-induced; Hap43-repressed; flow model biofilm induced; Spider biofilm i
PIS51234.1	2023.05	2127.79	2909.35	2462.48	0.365177	0.0238122	0.0546945	orf19.1966	BUD23	Putative methyltransferase; Hap43-induced; repressed by prostaglandins
PIS51235.1	2701.08	3131.06	2169.29	1962.85	-0.487075	0.00260996	0.00791732	orf19.1967	orf19.1967	have structural constituent of ribosome activity and mitochondrial large ribosomal subunit localization
PIS51236.1	274.701	231.798	188.199	204.215	-0.34997	0.190835	0.294469	orf19.1968.1	orf19.1968.1	Predicted non-catalytic subunit of N-terminal acetyltransferase; Spider biofilm induced
PIS51237.1	2141.57	1252.9	1313.75	1322.44	-0.346152	0.189354	0.293044	orf19.1970	orf19.1970	Putative vacuole biogenesis protein
PIS51238.1	146150	176366	178702	155240	0.0492547	0.762172	0.832917	orf19.4152	CEF3	Translation elongation factor 3; antigenic in humans; predicted C-term nucleotide-binding active site; protein on surface of yeast, not hyphae; polystyrene adherence induced; higher protein amount in stationary phase;
PIS51239.1	123.11	329.272	349.122	274.6	0.399454	0.334375	0.456409	orf19.4151	SPO1	Protein similar to phospholipase B; fungal-specific (no human or murine homolog)
PIS51240.1	2152.59	1762.85	2344.76	2604.24	0.329558	0.0605993	0.119897	orf19.4446	orf19.4446	Protein similar to ammomium permeases that is probably inactive, as a mep2 mep3 double homozygous null mutation abolishes cellular ammomium permease activity; fungal-specific (no human or murine homolog)
PIS51241.1	1689.55	2105.2	2175.65	1911.3	0.105027	0.570998	0.678504	orf19.4447	YMC1	Putative inner mitochondrial membrane transporter; flucytosine induced; Spider biofilm repressed
PIS51242.1	998.663	1409.81	1077.37	1228.27	-0.0596656	0.791314	0.855442	orf19.2016	ERG28	have protein binding, bridging activity, role in ergosterol biosynthetic process and endoplasmic reticulum membrane localization
PIS51243.1	22461.2	21474	23101.2	24138.1	0.103463	0.390914	0.514072	orf19.2014	BCY1	Protein kinase A regulatory subunit; involved in regulation of filamentation, phenotypic switching and mating; required for nuclear localization of Tpk1; physically interacts with Tpk1; apoptosis-regulated
PIS51244.1	43736.3	36355.4	19291.7	21741	-0.94685	2.94691e-09	2.3165e-08	orf19.2013	KAR2	Similar to Hsp70 family chaperones; role in translocation of proteins into the ER; induced in high iron; protein present in exponential and stationary growth phase yeast cultures; flow model and Spider biofilm repress
PIS51245.1	7284.64	7510.26	9197.19	10101.7	0.378606	0.0039077	0.0113304	orf19.2012	NOT3	Transcriptional regulator; not required for buccal epithelial cell adherence or virulence in mouse systemic infection; null mutant colonies exhibit slightly decreased filamentation ratio; required for yeast adherence
PIS51246.1	2079.09	2533.14	2762.07	2838.2	0.274866	0.0988913	0.176445	orf19.2009	PEX12	have ubiquitin-protein transferase activity, role in protein import into peroxisome matrix, protein monoubiquitination and integral component of peroxisomal membrane, peroxisomal importomer complex localization
PIS51247.1	3616.13	4054.68	4074.91	3936.6	0.0620833	0.661397	0.75704	orf19.2008	orf19.2008	have S-methyl-5-thioribose-1-phosphate isomerase activity, role in L-methionine salvage from methylthioadenosine and cytosol, nucleus localization
PIS51248.1	14061.2	13436	9528.13	9051.9	-0.559226	6.2235e-06	3.13323e-05	orf19.30	SPF1	P-type calcium-transporting ATPase, involved in control of calcium homeostasis, response to ER stress, hyphal growth, biofilm formation and virulence
PIS51249.1	622.901	745.32	541.867	406.448	-0.504579	0.0351518	0.0765265	orf19.29	orf19.29	Ortholog of S. cerevisiae Tah11, a DNA replication licensing factor required for pre-replication complex assembly; rat catheter, flow model and Spider biofilm induced
PIS51250.1	3150.34	2510.55	1941.99	2194.82	-0.441827	0.0158137	0.0386043	CANTEDRAFT_115096	#N/A	#N/A
PIS51251.1	21426.7	22464.2	16221.5	15979.4	-0.442173	0.000202844	0.000781463	orf19.1295	VAS1	Putative tRNA-Val synthetase; genes encoding ribosomal subunits, translation factors, and tRNA synthetases are downregulated upon phagocytosis by murine macrophage
PIS51252.1	1455.27	1274.3	1174.65	1361.11	-0.104523	0.55898	0.66785	orf19.1296	orf19.1296	have role in spliceosomal snRNP assembly and U4/U6 x U5 tri-snRNP complex, mitochondrion localization
PIS51253.1	1097.89	1307.58	1246.48	1251.07	0.0538554	0.758236	0.83017	orf19.81	orf19.81	have role in exonucleolytic trimming to generate mature 3'-end of 5.8S rRNA from tricistronic rRNA transcript (SSU-rRNA, 5.8S rRNA and LSU-rRNA), <a href="#GOsection">more</a>
PIS51254.1	5883.57	6442.8	5254.11	7355.72	0.0318174	0.873652	0.915678	orf19.1223	DBF2	Essential serine/threonine protein kinase involved in mitotic spindle formation and cytokinesis; required for septum formation, exit from mitosis, and normal hyphal morphogenesis; virulence-group-correlated expression
PIS51255.1	9187.33	8241.31	7969.81	9230.34	-0.0188619	0.9014	0.933949	orf19.5615	AYR2	Putative NADPH-dependent 1-acyl dihydroxyacetone phosphate reductase; shows colony morphology-related gene regulation by Ssn6p
PIS51256.1	107367	98557	72532.9	107626	-0.186473	0.375398	0.498609	orf19.1224	FRP3	Putative ammonium transporter; upregulated in the presence of human neutrophils; fluconazole-downregulated; repressed by nitric oxide; Spider biofilm induced; rat catheter biofilm repressed
PIS51257.1	8680.19	6486.78	6116.01	5855.83	-0.332871	0.0713672	0.136572	orf19.607	orf19.607	Protein involved in transcription-coupled nucleotide excision repair of UV-induced DNA lesions; Spider biofilm induced
PIS51258.1	4961.16	4223.48	4354.94	4298.44	-0.0848147	0.573659	0.680435	orf19.612	orf19.612	Protein of unknown function
PIS51259.1	30732.6	41657.1	14741.3	13985.8	-1.29949	2.17014e-12	2.44536e-11	orf19.610	EFG1	bHLH transcription factor; required for white-phase cell type, RPMI and Spider biofilm formation, hyphal growth, cell-wall gene regulation; roles in adhesion, virulence; Cph1 and Efg1 have role in host cytokine respon
PIS51260.1	5304.77	4801.19	4839.53	4842.68	-0.0611822	0.650812	0.747792	orf19.5669	orf19.5669	Protein with B-cell receptor-associated protein 31-like domain; membrane-localized protein
PIS51261.1	8927.33	9339.68	10535.5	11403.3	0.261078	0.0425662	0.0900181	orf19.5667	MNR2	Putative ion transporter; fungal-specific (no human or murine homolog)
PIS51262.1	801.136	969.986	880.079	1008.19	0.0905216	0.647143	0.744718	orf19.5666	orf19.5666	have chromatin binding, transcription coactivator activity
PIS51263.1	5607.03	4892.72	3545.77	3537.09	-0.559464	0.000110831	0.000447911	orf19.5664	HOF1	Ortholog of S. cerevisiae Hof1; a protein localized to the bud neck and required for cytokinesis in S. cerevisiae; periodic mRNA expression, peak at cell-cycle G2/M phase; mutant is viable
PIS51264.1	3408.5	3437.74	2397.49	2803.5	-0.389778	0.0111698	0.0283895	orf19.5663	RCH1	Plasma membrane protein; involved in regulation of cytosolic calcium homeostasis; null mutation confers sensitivity to calcium and resistance to azoles and terbinafine; rat catheter biofilm induced
PIS51265.1	47437.9	75582.8	24722.2	25741.1	-1.23539	5.93056e-08	4.03386e-07	orf19.4752	MSN4	Zinc finger transcription factor; similar to S. cerevisiae Msn4, but not a significant stress response regulator in C. albicans; partly complements STRE-activation defect of S. cerevisiae msn2 msn4 double mutant; flow
PIS51266.1	656.894	542.051	478.225	533.339	-0.238283	0.266385	0.383125	orf19.6156	orf19.6156	have mitochondrion localization
PIS51267.1	64033	65380.1	50120.9	50062.5	-0.36583	0.00134398	0.00439155	orf19.6160	orf19.6160	have role in eisosome assembly and eisosome, membrane raft, mitochondrion, plasma membrane localization
PIS51268.1	2498.96	2542.65	2172.01	2220.59	-0.196108	0.146563	0.240351	orf19.2506	orf19.2506	Protein of unknown function; opaque-specific transcript; induced during chlamydospore formation in both C. albicans and C. dubliniensis; Hog1-repressed; Spider biofilm induced
PIS51269.1	4865.61	4830.91	2268.39	2767.81	-0.926992	1.10752e-08	8.21414e-08	orf19.2507	ARP9	Protein similar to S. cerevisiae Arp3p, a component of the Arp2/3 complex involved in actin-dependent processes; likely to be essential for growth, based on an insertional mutagenesis strategy
PIS51270.1	3543.56	3145.32	3567.59	3392.36	0.0561383	0.699765	0.787593	orf19.6155	orf19.6155	Protein of unknown function
PIS51271.1	15238.1	14504.6	12764.8	13509.9	-0.176906	0.154287	0.25005	orf19.1289	SCT1	Putative glycerol-3-phosphate O-acyltransferase; fungal-specific (no human or murine homolog)
PIS51272.1	132886	144994	396397	399792	1.50177	4.4883e-34	2.56175e-32	orf19.1288	FOX2	3-hydroxyacyl-CoA epimerase; fatty acid beta-oxidation; induced by phagocytosis; regulated by Mig1, by white-opaque switch, by DNA methylation; transcriptional activation by oleate requires Ctf1; rat catheter and Spid
PIS51273.1	5919.4	6713.82	11155.6	10255.4	0.749769	1.89914e-07	1.21024e-06	orf19.3071	MIH1	Putative protein phosphatase of the PTP family (tyrosine-specific); ortholog of S. cerevisiae Mih1; mRNA binds She3
PIS51274.1	2110.33	1604.76	2343.85	2313.78	0.316782	0.0941667	0.170076	orf19.5376	orf19.5376	Ortholog of S. cerevisiae Elm1; a serine/threonine protein kinase that regulates cellular morphogenesis, septin behavior, and cytokinesis in S. cerevisiae; possibly an essential gene, disruptants not obtained by UAU1
PIS51275.1	2242.63	1898.37	1781.07	1874.62	-0.176867	0.282802	0.401784	orf19.5377	HOS2	Putative protein deacetylase, deacetylates tubulin in vitro; genetic evidence suggests that Set3p and Hos2p function together as a complex involved in regulation of white-opaque switching, filamentous growth and virul
PIS51276.1	7565.77	5910.26	5449.58	5373.05	-0.309668	0.0717254	0.136956	orf19.5378	SCL1	Proteasome subunit YC7alpha; protein present in exponential and stationary growth phase yeast cultures; flow model and Spider biofilm repressed
PIS51277.1	22997.7	16010.7	9359.03	9118.32	-1.04561	2.03309e-07	1.28779e-06	orf19.5379	ERG4	Protein similar to sterol C-24 reductase; shows Mob2p-dependent hyphal regulation; fluconazole-induced; caspofungin repressed; rat catheter biofilm repressed
PIS51278.1	2273.87	2156.32	2552.96	2659.76	0.231069	0.095977	0.172653	orf19.5380	LYS144	Zn(II)2Cys6 transcription factor; has similarity to S. cerevisiae Lys14, involved in the regulation of lysine biosynthesis genes
PIS51279.1	8155.6	8911.74	8865.35	8870.48	0.0548768	0.670313	0.765177	orf19.5381	orf19.5381	have mRNA binding activity
PIS51280.1	225680	252352	128554	115344	-0.956785	9.62985e-12	1.01948e-10	orf19.5383	PMA1	Plasma membrane H(+)-ATPase; highly expressed, comprises 20-40% of total plasma membrane protein; levels increase at stationary phase transition; fluconazole induced; caspofungin repressed; upregulated in RHE model; S
PIS51281.1	11169	10560.5	15766	15324.1	0.5111	2.89595e-05	0.000130979	orf19.5384	CHS8	Chitin synthase required for synthesis of long-chitin fibrils; nonessential; 8 or 9 membrane spanning regions; mRNA present in yeast and hyphae; induced during cell wall regeneration; flow model biofilm repressed
PIS51282.1	2417.19	3001.49	3203.93	3404.25	0.280578	0.101638	0.180609	orf19.5387	VPS8	Putative vacuolar sorting protein; downregulated upon adherence to polystyrene
PIS51283.1	546.646	475.483	570.051	547.218	0.1234	0.539773	0.652324	DEHA2A08866g	#N/A	#N/A
PIS51284.1	1305.52	1270.73	1450.13	1761.61	0.310404	0.0786829	0.147138	orf19.5388	SWD1	Protein of unknown function
PIS51285.1	9169.88	8682.32	10125.5	10124.5	0.17975	0.141977	0.234809	orf19.5389	FKH2	Forkhead transcription factor; morphogenesis regulator; required for wild-type hyphal transcription, cell separation, and for virulence in cell culture; mutant lacks true hyphae, is constitutively pseudohyphal; upregu
PIS51286.1	3856.84	3724.22	4475.86	4446.15	0.23209	0.0677404	0.131208	orf19.5391	orf19.5391	Predicted RNA splicing and ER to Golgi transport protein; Hap43-induced gene
PIS51287.1	2936.27	2323.92	1135.56	1159.86	-1.16762	1.35135e-10	1.24272e-09	orf19.5394.1	orf19.5394.1	have role in mitochondrial respiratory chain complex IV assembly and cytosol, integral component of mitochondrial inner membrane, mitochondrial intermembrane space, nucleus localization
PIS51288.1	4855.51	4524.22	2927.54	3016.64	-0.649677	1.15324e-06	6.50449e-06	orf19.5393	orf19.5393	Putative cysteine sulfinate decarboxylase; transcript positively regulated by Tbf1; Spider biofilm induced
PIS51289.1	3875.22	4063	4204.02	4496.7	0.130672	0.327602	0.449735	orf19.5392	NGT1	induced hyphal growth; localizes to plasma membrane; induced by GlcNAc, macrophage engulfment; 12 transmembrane, major facilitator superfamily
PIS51290.1	22282	28367.3	9783.61	9659.59	-1.35288	5.02828e-16	7.85819e-15	orf19.5395	orf19.5395	have role in early endosome to late endosome transport, regulation of protein complex assembly, vacuolar acidification and RAVE complex, extrinsic component of membrane localization
PIS51291.1	5198.19	6558.1	2925.72	2861.99	-1.0001	4.6859e-09	3.59732e-08	orf19.850	orf19.850	have protein-N-terminal asparagine amidohydrolase activity, protein-N-terminal glutamine amidohydrolase activity and role in cellular protein modification process, protein catabolic process
PIS51292.1	31250.7	46587.8	7209.74	6448.65	-2.42408	1.42852e-29	5.95331e-28	orf19.5942	orf19.5942	Zinc finger protein orthologous to S. cerevisiae Itt1; repressed by adherence to polystyrene; Spider biofilm induced
PIS51293.1	107201	141216	23583	25916.5	-2.27197	7.90067e-37	4.99836e-35	orf19.2107.1	STF2	Protein involved in ATP biosynthesis; repressed in hyphae; repressed by Efg1, Hap43; transcript upregulated in clinical isolates from HIV+ patients with oral candidiasis; rat catheter, flow model and Spider biofilm in
PIS51294.1	13965.7	19990.5	7216.11	7711.61	-1.14951	1.29571e-08	9.52443e-08	orf19.2107	MUQ1	Putative choline phosphate cytidylyltransferase/phosphoethanolamine cytidylyltransferase; repressed in hyphae compared vs yeast; Hap43-repressed; flow model biofilm induced; Spider biofilm repressed
PIS51295.1	6807.82	7983.36	5662.33	5124.22	-0.447212	0.00397832	0.0115034	orf19.2106	orf19.2106	Putative protein of unknown function; Hap43p-repressed gene
PIS51296.1	1402.91	1488.26	1524.68	1407.7	0.0205173	0.894731	0.930566	orf19.2105	orf19.2105	Putative pre-mRNA-splicing factor; possibly an essential gene, disruptants not obtained by UAU1 method
PIS51297.1	3063.06	2913.52	2772.98	3123.7	-0.0193662	0.895434	0.930889	orf19.4410	ALG1	Protein similar to S. cerevisiae Alg1p, a mannosyltransferase involved in N-linked protein glycosylation; likely to be essential for growth, based on an insertional mutagenesis strategy
PIS51298.1	16002.5	16731.1	14524	13923.3	-0.200248	0.0991651	0.176814	orf19.4412	orf19.4412	have DNA-directed DNA polymerase activity, deoxycytidyl transferase activity and role in error-free translesion synthesis, error-prone translesion synthesis
PIS51299.1	20220.4	20198.5	19680	20471.1	-0.00950553	0.935546	0.957986	orf19.4413	CMD1	Calmodulin; calmodulin inhibitors cause a defect in hyphal growth; transcript not regulated by yeast-hyphal transition; mutation confers hypersensitivity to cytochalasin D and high concentrations of tunicamycin; gene
PIS51300.1	28648.9	31102.5	23029.4	21489.2	-0.419315	0.00120741	0.0039925	orf19.4715	orf19.4715	have tubulin binding activity and role in microtubule cytoskeleton organization, mitochondrial fission, mitochondrion inheritance, nuclear migration along microtubule
PIS51301.1	1499.37	1506.09	5323.21	4792.12	1.72491	9.71654e-34	5.37069e-32	orf19.5620	orf19.5620	Stationary phase enriched protein; Gcn4-regulated; induced by amino acid starvation (3-AT), benomyl or in azole-resistant strain that overexpresses MDR1; flow model biofilm induced; rat catheter biofilm repressed; ove
PIS51302.1	7486.76	7677.87	6626.05	6865.01	-0.166829	0.173945	0.274043	orf19.3802	PMT6	Protein mannosyltransferase; required for virulence in mice, adhesion to endothelium; role in hyphal growth signaling, hygromycin B sensitivity; no major role in cellular PMT activity; Hap4-repressed; Bcr1-repressed i
PIS51303.1	4626.74	3871.62	2038.37	2447.61	-0.900263	5.05319e-07	3.03596e-06	orf19.1973	HAP5	Component of CCAAT-binding transcription factor; roles in filamentous growth, low-iron induction of FRP1; regulates genes involved in respiratory growth; functional homolog of S. cerevisiae Hap5p; Cap1p-dependent expr
PIS51304.1	20609	20155.7	11611	12364	-0.757481	5.65209e-10	4.84162e-09	orf19.1974	TFS1	Putative carboxypeptidase y inhibitor; transcript regulated upon yeast-hypha switch; colony morphology-related gene regulation by Ssn6
PIS51305.1	935.271	1021.1	643.694	789.104	-0.436332	0.0268768	0.0607534	orf19.1975	orf19.1975	have role in mRNA splicing, via spliceosome, regulation of DNA methylation and U4/U6 x U5 tri-snRNP complex, U5 snRNP localization
PIS51306.1	266.433	347.103	550.959	471.876	0.705662	0.0044229	0.0126152	#N/A	#N/A	#N/A
PIS51307.1	4767.31	5412.19	4954.08	4315.29	-0.13241	0.398864	0.522042	orf19.1977	URA4	Dihydroorotase; protein present in exponential and stationary growth phase yeast cultures
PIS51308.1	6466.96	7751.57	2359.3	2377.23	-1.55718	2.22522e-23	5.90132e-22	orf19.1979	GIT3	Glycerophosphocholine permease; white cell specific transcript; fungal-specific; alkaline repressed; caspofungin, macrophage/pseudohyphal-repressed; flow model biofilm induced; Spider biofilm induced
PIS51309.1	2115.84	1724.82	1480.13	1351.19	-0.429802	0.0171291	0.0414493	orf19.5103	orf19.5103	Protein with a predicted phosphoglycerate mutase family domain; Hap43-repressed; clade-associated gene expression; induced by hypoxia
PIS51310.1	9006.34	8842.8	8373.48	8102.2	-0.114296	0.344373	0.466658	orf19.5101	CCR4	Component of the Ccr4-Pop2 mRNA deadenylase; transposon mutation affects filamentous growth
PIS51311.1	6711.35	9835.37	3352.12	3919.75	-1.14373	1.58734e-07	1.02523e-06	YOL042W	#N/A	#N/A
PIS51312.1	1226.51	1762.85	936.448	985.389	-0.61243	0.00636846	0.017408	orf19.5098	NTG1	Protein with strong similarity to both S. cerevisiae Ntg1 and Ntg2 DNA repair glycosylases; transcript induced by iron; Hap43-repressed gene; Spider biofilm induced
PIS51313.1	2685.46	3271.32	3248.47	3506.36	0.178046	0.28714	0.406297	orf19.5097	CAT8	Zn(II)2Cys6 transcription factor; similar to S. cerevisiae Cat8 but mutant phenotype suggests different target genes; mutant displays increased filamentous/invasive growth; flucytosine repressed; rat catheter biofilm
PIS51314.1	1599.51	2375.04	2216.56	2087.76	0.111422	0.618116	0.719195	orf19.4901	orf19.4901	Predicted methyltransferase; Spider biofilm induced
PIS51315.1	584.314	569.391	681.88	777.208	0.329205	0.0830906	0.153576	orf19.4903	orf19.4903	have N-acetylglucosaminylphosphatidylinositol deacetylase activity and endoplasmic reticulum localization
PIS51316.1	2217.82	1843.69	1489.23	1673.38	-0.353193	0.0464203	0.0965956	orf19.4904	orf19.4904	have nucleosome binding activity, role in chromatin silencing at telomere, histone exchange and Swr1 complex, cytosol, nuclear chromosome, telomeric region, nuclear periphery localization
PIS51317.1	6655.31	6648.44	6866.07	7062.28	0.0654595	0.590324	0.694865	orf19.4912	orf19.4912	have ubiquitin protein ligase binding activity and role in positive regulation of receptor internalization, protein ubiquitination, ubiquitin-dependent endocytosis
PIS51318.1	7472.06	7282.03	6986.08	7013.71	-0.0749486	0.535703	0.648793	orf19.7451	FUN31	Putative PAS kinase involved in cell wall damage response; similar to S. cerevisiae Psk1p, a putative serine/threonine protein kinase; induced by Mnl1 under weak acid stress; rat catheter and Spider biofilm induced
PIS51319.1	3979.95	3481.73	3523.05	3662	-0.0539866	0.713608	0.798117	orf19.7452	orf19.7452	have chromatin binding activity and role in DNA replication initiation, DNA unwinding involved in DNA replication, double-strand break repair via break-induced replication
PIS51320.1	4915.22	5005.65	3631.24	4004.01	-0.372703	0.00622083	0.0170775	orf19.7454	TAF60	Putative TFIID and SAGA complex subunit; mutation confers hypersensitivity to amphotericin B
PIS51321.1	724.881	635.959	543.685	551.183	-0.306136	0.111403	0.19483	orf19.7458	orf19.7458	Protein of unknown function
PIS51322.1	18095.4	13466.9	8453.49	7780.01	-0.9347	5.06667e-07	3.04058e-06	orf19.7459	orf19.7459	Putative mitochondrial protein with a predicted role in respiratory growth; fluconazole-induced; ketoconazole-repressed; mutants display a strong defect in flow model biofilm formation; Spider biofilm induced
PIS51323.1	5849.58	5191.09	6076.91	5850.87	0.10971	0.432245	0.555469	orf19.6832	orf19.6832	Protein of unknown function; regulated by Sef1p-, Sfu1p-, and Hap43p
PIS51324.1	3176.98	2807.73	3313.03	3838.46	0.251613	0.120081	0.206264	#N/A	#N/A	#N/A
PIS51325.1	3681.37	3412.78	5098.64	5179.74	0.527832	6.49065e-05	0.000276868	orf19.6831	PRP5	Putative pre-mRNA processing RNA-helicase; induced upon adherence to polystyrene; rat catheter and Spider biofilm induced
PIS51326.1	5795.37	5522.74	7791.61	7726.48	0.450111	0.000279837	0.00104511	orf19.6830	orf19.6830	Putative enoyl-CoA hydratase; Spider biofilm induced
PIS51327.1	4200.45	4625.26	5234.11	4732.64	0.172973	0.232116	0.342179	orf19.6829	orf19.6829	Protein with a predicted mitochondrial ATPase expression domain; possibly an essential gene, disruptants not obtained by UAU1 method
PIS51328.1	2301.43	1657.06	1293.75	1327.4	-0.57612	0.00578978	0.0160096	orf19.6828.1	orf19.6828.1	have P-P-bond-hydrolysis-driven protein transmembrane transporter activity, protein transporter activity, structural molecule activity
PIS51329.1	1231.1	2168.2	2610.24	2058.02	0.431167	0.121473	0.208131	orf19.6828	orf19.6828	have role in rRNA processing and nucleolus, preribosome, large subunit precursor localization
PIS51330.1	1467.22	1519.17	2156.56	2018.36	0.476056	0.00113616	0.00377356	orf19.6827	SLU7	Protein similar to S. cerevisiae RNA splicing factor, Slu7; induced by alpha pheromone in SpiderM medium
PIS51331.1	2609.2	2440.42	2823.89	3468.69	0.310391	0.0681203	0.131749	orf19.5275	orf19.5275	have ATPase activator activity, role in late endosome to vacuole transport via multivesicular body sorting pathway, positive regulation of protein oligomerization and endosome membrane, multivesicular body localizatio
PIS51332.1	1710.68	1490.64	1203.74	1293.69	-0.351565	0.0352248	0.076594	orf19.4727	orf19.4727	have role in ascospore formation, mitochondrial respiratory chain complex II assembly, positive regulation of transcription from RNA polymerase II promoter, protein-FAD linkage, tricarboxylic acid cycle
PIS51333.1	1830.12	2101.64	1548.32	1656.52	-0.288827	0.0738084	0.139916	orf19.4726	orf19.4726	have 1-phosphatidylinositol 4-kinase activator activity, calcium ion binding activity
PIS51334.1	3686.88	3402.08	2511.14	3272.4	-0.286456	0.12144	0.208131	orf19.4725	SWI6	Putative component of the MBF and SBF transcription complexes involved in G1/S cell-cycle progression; periodic mRNA expression, peak at cell-cycle G1/S phase
PIS51335.1	533.784	688.262	689.153	520.452	-0.012489	0.959764	0.972919	orf19.4724	orf19.4724	have RNA binding activity, role in spliceosomal complex assembly and U2-type prespliceosome localization
PIS51336.1	2236.2	2123.03	1652.88	2081.81	-0.218094	0.225704	0.335151	orf19.4723	FAD1	have ATP binding, FMN adenylyltransferase activity, magnesium ion binding activity, role in FAD biosynthetic process and cytosol, nucleus localization
PIS51337.1	2177.4	1584.55	1630.15	1988.62	-0.0547359	0.802422	0.864135	orf19.4722	RTG1	RNA polymerase II transcription factor involved in regulation of galactose catabolism genes; as result of transcriptional rewiring, performs role analogous to Gal4p in S. cerevisiae
PIS51338.1	1481.92	1668.95	2004.73	1993.58	0.338288	0.0277668	0.0624961	orf19.4721	orf19.4721	have RNA binding activity, role in cytoplasmic translation, mRNA processing and mitochondrion localization
PIS51339.1	1337.68	1690.34	1622.87	2061.98	0.274414	0.190501	0.294298	orf19.4761	HST1	Putative histone deacetylase, involved in regulation of white-opaque switching
PIS51340.1	22667.9	20023.8	14530.4	15210.1	-0.514495	0.000161869	0.000631012	orf19.4831	MTS1	Sphingolipid C9-methyltransferase; catalyzes methylation of the 9th carbon in the long chain base component of glucosylceramides; glucosylceramide biosynthesis is important for virulence; Spider biofilm repressed
PIS51341.1	145755	177279	123107	127432	-0.360373	0.0181738	0.0436753	orf19.4833	MLS1	Malate synthase; glyoxylate cycle enzyme; no mammalian homolog; regulated upon white-opaque switch; phagocytosis, strong oxidative stress induced; stationary phase enriched; flow model biofilm repressed; rat catheter,
PIS51342.1	1747.43	2033.88	1351.94	1470.15	-0.412928	0.0138781	0.0342619	orf19.4150	orf19.4150	Putative glutaredoxin; induced by nitric oxide; Spider biofilm induced
PIS51343.1	26650.6	29003.3	13999.4	13490.1	-1.00563	2.00278e-15	2.97079e-14	orf19.4149.1	orf19.4149.1	ribosomal subunit; Spider biofilm repressed
PIS51344.1	1317.46	1078.16	1841.08	1922.2	0.635542	0.000318098	0.00117381	orf19.4148	orf19.4148	Protein of unknown function
PIS51345.1	768.98	654.978	447.313	572.001	-0.46504	0.0400009	0.0853146	orf19.4146	SMD3	Putative core snRNP protein; induced upon adherence to polystyrene
PIS51346.1	806.648	766.717	889.171	1076.59	0.311927	0.102006	0.18108	orf19.4145	ZCF20	Zn(II)2Cys6 transcription factor orthologous to S. cerevisiae Hap1; regulated by Sef1, Sfu1; Hap43-induced; Spider biofilm induced
PIS51347.1	3443.41	4237.74	4678.6	5177.75	0.352413	0.0376772	0.0810168	#N/A	#N/A	#N/A
PIS51348.1	2333.58	2640.12	2646.6	2960.13	0.169957	0.281723	0.400817	orf19.4144	orf19.4144	Predicted protein kinase; clade-associated gene expression
PIS51349.1	1731.81	1993.46	2327.48	2391.1	0.335495	0.0311734	0.0690391	orf19.4143	FYV5	Protein with a predicted role maturation of 18S rRNA; rat catheter biofilm induced
PIS51350.1	1568.28	1596.44	1929.26	1892.46	0.268283	0.0583009	0.11627	orf19.4142	orf19.4142	Putative transporter; decreased transcription is observed upon fluphenazine treatment
PIS51351.1	4484.34	4753.64	3803.98	4065.47	-0.228179	0.0893582	0.163264	orf19.4136	YBL053	Putative subunit of a replication fork-pausing checkpoint complex
PIS51352.1	14948.7	15329.6	24565.9	26361.6	0.741869	1.67817e-09	1.36199e-08	orf19.2646	ZCF13	Predicted Zn(II)2Cys6 transcription factor; similar to but not the true ortholog of S. cerevisiae Hap1; mutants display decreased colonization of mouse kidneys
PIS51353.1	4802.22	4528.98	6576.96	7019.66	0.536065	4.60591e-05	0.000202221	orf19.2647	ZCF14	Putative Zn(II)2Cys6 transcription factor; caspofungin induced
PIS51354.1	1643.61	872.512	2161.1	2700.4	0.886274	0.00245962	0.00751337	orf19.2649	PCL1	Cyclin homolog; transcript induced by filamentous growth; induced by alpha pheromone in SpiderM medium
PIS51355.1	4652.47	4416.05	5081.37	5210.47	0.180224	0.158796	0.255649	orf19.2650	orf19.2650	Protein of unknown function; rat catheter biofilm induced
PIS51356.1	849.828	673.998	541.867	623.551	-0.374597	0.0850733	0.156524	orf19.2650.1	orf19.2650.1	Mitochondrial ribosomal protein of the small subunit; Spider biofilm repressed
PIS51357.1	1631.67	2358.4	3752.16	3168.31	0.765931	0.000546769	0.00193079	orf19.2654	RMS1	Putative lysine methyltransferase; Hap43-induced; protein induced during mating; possibly essential, disruptants not obtained by UAU1 method; rat catheter and Spider biofilm induced
PIS51358.1	1646.37	1616.64	1504.68	1623.81	-0.0599689	0.687923	0.778845	orf19.2655	BUB3	Protein similar to S. cerevisiae Bub3; a kinetochore checkpoint component; induced by hydroxyurea treatment; flow model biofilm induced; Spider biofilm induced
PIS51359.1	1336.76	1095.99	901.9	984.398	-0.358334	0.0576703	0.115319	CLUG_01258	#N/A	#N/A
PIS51360.1	8157.43	7866.87	3747.61	3162.37	-1.19286	4.06189e-15	5.89198e-14	orf19.4349	orf19.4349	Protein of unknown function; transcript repressed by elevated CO2; Spider biofilm induced
PIS51361.1	12087.8	15354.5	4076.73	4416.41	-1.65509	5.72938e-22	1.38004e-20	orf19.4347	orf19.4347	Putative serine/threonine protein kinase; Hog1p-induced
PIS51362.1	3952.39	4519.47	4194.92	4271.67	-0.000603113	0.996673	0.997053	orf19.4348	MED14	RNA polymerase II mediator complex subunit
PIS51363.1	3462.71	4021.4	4367.67	3973.28	0.153958	0.323193	0.444963	orf19.7100	orf19.7100	Putative vacuolar transporter of large neutral amino acids; possibly transcriptionally regulated upon hyphal formation; not the true Avt1 ortholog of S. cerevisiae
PIS51364.1	1727.22	2385.74	3035.73	2392.1	0.386027	0.0825139	0.152725	orf19.182	orf19.182	have rRNA (guanine-N1-)-methyltransferase activity, role in rRNA modification and endoplasmic reticulum, mitochondrion localization
PIS51365.1	1473.65	1420.51	1517.41	1458.26	0.0392726	0.791418	0.855442	orf19.183	HIS3	Imidazoleglycerol-phosphate dehydratase, enzyme of histidine biosynthesis; functionally complements S. cerevisiae his3-1 mutation; hyphal-induced expression; regulated by Gcn2p and Gcn4p; fungal-specific (no human or
PIS51366.1	6892.34	7333.14	8545.32	8553.26	0.262495	0.0352265	0.076594	orf19.191	KIC1	Member of the GCK-III subfamily of eukaryotic Ste20p kinases; in RAM cell wall integrity signaling network; role in cell separation, azole sensitivity; required for hyphal growth; constitutive expression is MTL, white
PIS51367.1	3739.25	4140.27	4499.5	4787.17	0.233823	0.0967142	0.173657	orf19.190	orf19.190	have role in endoplasmic reticulum organization, histone exchange and Swr1 complex, mitochondrion localization
PIS51368.1	6357.64	7749.19	5393.21	5439.47	-0.373775	0.0181539	0.0436675	orf19.185	orf19.185	have structural constituent of ribosome activity, role in mitochondrial translational initiation and mitochondrial small ribosomal subunit localization
PIS51369.1	2355.63	2742.35	3372.12	3254.56	0.372294	0.015467	0.0378107	orf19.184	MDM10	complex with a role in protein import into mitochondria
PIS51370.1	685.375	683.507	729.157	728.633	0.088744	0.608877	0.711757	orf19.193	orf19.193	Protein of unknown function
PIS51371.1	1198.03	1094.8	1158.29	1447.35	0.178828	0.350105	0.473449	orf19.192	orf19.192	Protein of unknown function
PIS51372.1	20969.2	19501.9	15486.9	30983.2	0.186868	0.512648	0.629617	orf19.3441	FRP6	Putative ammonia transport protein; regulated by Nrg1 and Tup1; regulated by Ssn6; induced by human neutrophils
PIS51373.1	4876.64	4904.61	4214.02	5152.97	-0.0613328	0.702891	0.789493	orf19.4120	LAS1	Putative bud formation and morphogenesis protein; mutation confers hypersensitivity to 5-fluorocytosine (5-FC), 5-fluorouracil (5-FU); macrophage-induced; Spider biofilm induced
PIS51374.1	5153.18	4473.11	4717.7	5575.28	0.0943889	0.568186	0.676235	orf19.4119	SPO72	Protein described as similar to S. cerevisiae sporulation protein; ortholog of S. cerevisiae Atg2, an autophagic vesicle formation protein; up-regulation associated with azole resistance; Spider biofilm induced
PIS51375.1	20795.5	21408.6	34976.8	35447.2	0.731448	2.89899e-10	2.5801e-09	orf19.4118	CNT	CNT family H(+)/nucleoside symporter; transports adenosine, uridine, inosine, guanosine, tubercidin; variant alleles for high/low-affinity isoforms; S or G at residue 328 affects specificity; Spider, flow model biofil
PIS51376.1	21898	22734	6453.31	6770.83	-1.73589	4.78363e-46	4.40681e-44	orf19.6875	VPS35	Putative role in vacuolar sorting; downregulated in biofilm; induced upon adherence to polystyrene
PIS51377.1	6005.76	5239.83	5082.28	5747.77	-0.0536085	0.72947	0.810163	orf19.6877	PNG2	Putative peptide:N-glycanase; gene has variable numbers of 12-bp repeats; induced by caspofungin, ciclopirox olamine, ketoconazole or hypoxia; gene of core caspofungin response; Hap43-induced; Spider biofilm induced
PIS51378.1	1748.35	1899.56	1940.18	1947.98	0.0909801	0.533416	0.647174	orf19.6879	orf19.6879	have tRNA-intron endonuclease activity, role in tRNA-type intron splice site recognition and cleavage and mitochondrial outer membrane, tRNA-intron endonuclease complex localization
PIS51379.1	10978.9	17084.1	14595	12473	-0.0498936	0.82824	0.883103	#N/A	#N/A	#N/A
PIS51380.1	2492.52	3928.68	3286.66	3214.91	0.0176717	0.939632	0.960482	orf19.6874	orf19.6874	transcription factor with a role in filamentous growth
PIS51381.1	435.48	461.219	337.303	359.855	-0.350721	0.0969553	0.173837	orf19.6873.1	KTI11	Zn-ribbon protein; required for synthesis of diphthamide on translation factor eEF2; involved in modification of wobble nucleosides in tRNAs; rat catheter and Spider biofilm induced
PIS51382.1	54940.3	55078.8	31228.3	30806.8	-0.818755	7.0505e-13	8.37606e-12	orf19.6873	RPS8A	Small 40S ribosomal subunit protein; induced by ciclopirox olamine; repressed upon phagocytosis by murine macrophage; 5'-UTR intron; Hap43-induced; Spider biofilm repressed
PIS51383.1	62360	56552.8	21277.4	24132.1	-1.36827	6.68445e-22	1.59546e-20	#N/A	#N/A	#N/A
PIS51384.1	14260.6	13811.6	8688.97	8968.63	-0.661839	3.72187e-08	2.61978e-07	YOR348C	#N/A	#N/A
PIS51385.1	6981.46	9614.27	9457.22	7993.15	0.0704362	0.727703	0.809511	orf19.7215	orf19.7215	Nucleolar protein; component of the small subunit processome containing the U3 snoRNA; involved in pre-18S rRNA processing; flow model biofilm repressed
PIS51386.1	4501.79	3937	1996.54	2116.5	-1.01979	1.47476e-11	1.53345e-10	orf19.7215.3	orf19.7215.3	have chaperone binding, unfolded protein binding activity, role in chaperone-mediated protein complex assembly, protein import into mitochondrial intermembrane space, protein refolding and mitochondrial matrix localiz
PIS51387.1	88651.3	72575.4	55355.9	56224.7	-0.521844	0.000669204	0.00232253	orf19.3902	MRV2	Protein of unknown function; repressed by fluphenazine treatment or in an azole-resistant strain that overexpresses CDR1 and CDR2; Spider biofilm induced
PIS51388.1	4300.59	3164.34	4533.14	5082.58	0.35436	0.0712684	0.136498	orf19.7216	YPT52	Rab-family GTPase involved in vacuolar trafficking, colocolizes with Vps1p and Ypt53p in late endosome
PIS51389.1	6290.57	5966.13	4726.79	5155.94	-0.306616	0.0227905	0.0527426	orf19.3294	MBF1	Putative transcriptional coactivator; caspofungin repressed; involved in virulence
PIS51390.1	10311.9	12247.3	12717.5	13796.4	0.229141	0.134256	0.224606	orf19.3293	orf19.3293	Putative enoyl reductase involved in very long chain fatty acid elongation; possibly an essential gene, disruptants not obtained by UAU1 method
PIS51391.1	1104.32	845.171	1015.55	1253.05	0.209511	0.342184	0.464621	orf19.3292	orf19.3292	have peptide-methionine (R)-S-oxide reductase activity, role in cellular response to oxidative stress and cytosol, mitochondrion, nucleus localization
PIS51392.1	2344.61	3148.89	3605.78	3231.76	0.307322	0.116403	0.201659	orf19.3291	HMT1	Major type I protein arginine methyltransferase (PRMT); involved in asymmetric dimethylation of arginine residues; involved in nuclear export of Npl3p; Spider biofilm repressed
PIS51393.1	16941.4	21617.8	5638.69	5993.62	-1.69187	2.94204e-23	7.72432e-22	orf19.2397	orf19.2397	family, major facilitator superfamily (MFS); amphotericin B, caspofungin repressed; Hap43p-repressed
PIS51394.1	43973.3	63604.2	10362.8	10481.4	-2.29584	5.29764e-30	2.28016e-28	orf19.4398	orf19.4398	Protein of unknown function; rat catheter biofilm induced
PIS51395.1	252731	334779	55318.6	55823.2	-2.34719	1.45553e-40	1.06153e-38	orf19.2397.3	orf19.2397.3	Putative aminotransferase; Hap43-repressed; homozygous Tn insertion decreases colony wrinkling in filament-inducing conditions, does not block true hypha formation in liquid media; rat catheter and Spider biofilm indu
PIS51396.1	10882.4	18131.4	2641.15	2460.5	-2.39472	9.29324e-23	2.35743e-21	orf19.2395	IME2	Putative serine/threonine protein kinase; mutation confers hypersensitivity to amphotericin B
PIS51397.1	4780.17	4621.7	2765.7	3088.01	-0.673799	1.79828e-06	9.81578e-06	orf19.2391	orf19.2391	Putative protein of unknown function; Hap43p-repressed gene; <I>S. cerevisiae</I> ortholog YKR023W localizes to mitochondria
PIS51398.1	1076.76	1319.47	1114.65	1162.84	-0.0706053	0.701329	0.788582	orf19.2389	orf19.2389	have DNA replication origin binding, single-stranded DNA binding activity
PIS51399.1	2125.95	2360.77	2140.19	2230.51	-0.0368289	0.803861	0.864974	orf19.2387	orf19.2387	Putative tRNA-Pro synthetase; genes encoding ribosomal subunits, translation factors, and tRNA synthetases are downregulated upon phagocytosis by murine macrophage
PIS51400.1	1231.1	1715.31	2256.57	1961.86	0.500811	0.0197916	0.0468344	orf19.2386	orf19.2386	have role in endonucleolytic cleavage in 5'-ETS of tricistronic rRNA transcript (SSU-rRNA, 5.8S rRNA and LSU-rRNA), <a href="#GOsection">more</a>
PIS51401.1	1895.35	2294.21	2328.39	2080.82	0.0727082	0.677983	0.770915	orf19.2385	KTI12	Protein similar to S. cerevisiae Kti12p, which associates with Elongator complex; has a role in resistance to killer toxin; predicted Kex2p substrate; Hap43p-induced gene
PIS51402.1	1085.94	1595.25	1873.81	1748.72	0.418653	0.0628817	0.123482	orf19.2384	MTG1	Putative mitochondrial GTPase; likely essential for respiratory competence and in large ribosomal subunit assembly; mitochondrial translation; Spider biofilm induced
PIS51403.1	3741.08	4221.1	4504.04	4586.92	0.188744	0.182077	0.284042	orf19.2383	YKU80	Yku70p-Yku80p Ku complex subunit involved in nonhomologous end joining during double-strand break repair repair; Hap43-repressed gene; flow model biofilm induced
PIS51404.1	5636.43	4413.67	4826.8	5171.81	-0.00756867	0.96551	0.977148	orf19.4394	orf19.4394	Protein of unknown function; induced by alpha pheromone in SpiderM medium
PIS51405.1	40344.3	31997.6	36351.5	38353.8	0.0454059	0.782378	0.849518	orf19.5622	GLC3	Putative 1,4-glucan branching enzyme; fluconazole-induced; colony morphology-related gene regulation by Ssn6; stationary phase enriched protein
PIS51406.1	10139.1	8594.36	6143.28	6126.46	-0.600837	4.99259e-05	0.000216841	orf19.4395	orf19.4395	Putative actin cytoskeleton component; protein present in exponential and stationary growth phase yeast cultures
PIS51407.1	7009.94	6455.87	6756.06	6430.8	-0.0299251	0.82073	0.877551	orf19.5623	ARP4	Subunit of the NuA4 histone acetyltransferase complex
PIS51408.1	23835.6	27893	12663	12930	-0.999894	2.92808e-12	3.24374e-11	orf19.4396	orf19.4396	Mitochondrial inner membrane protein; mammalian mitofilin domain; Spider biofilm repressed
PIS51409.1	1431.39	1805.65	2388.4	2202.75	0.492556	0.00706382	0.0190021	orf19.1608	orf19.1608	have cytosol, nucleus localization
PIS51410.1	1071.24	1158.99	1051.91	1218.35	0.0252699	0.885665	0.923177	#N/A	#N/A	#N/A
PIS51411.1	335444	286575	165399	184472	-0.816347	5.73108e-08	3.91338e-07	orf19.3111	PRA1	Cell surface protein that sequesters zinc from host tissue; enriched at hyphal tips; released extracellularly; binds to host complement regulators; mediates leukocyte adhesion and migration; immunogenic in mouse; prod
PIS51412.1	2837.05	2546.21	2493.86	2712.3	-0.0478798	0.750692	0.824834	orf19.5325	KIN3	Protein similar to S. cerevisiae Kin3p; induced under Cdc5p depletion; shows Mob2p-dependent hyphal regulation; mutants are hypersensitive to caspofungin
PIS51413.1	2801.22	2934.92	2732.06	2978.97	-0.00616782	0.965177	0.977148	orf19.7484	ADE1	Phosphoribosylaminoimadazole succinocarboxamide synthetase, enzyme of adenine biosynthesis; not induced in GCN response, unlike the S. cerevisiae ortholog; fungal-specific (no human or murine homolog); levels decrease
PIS51414.1	1285.31	1188.71	947.358	1055.77	-0.298827	0.0768856	0.144446	orf19.946	MET14	Putative adenylylsulfate kinase; predicted role in sulfur metabolism; possibly adherence-induced; protein present in exponential and stationary growth phase yeast; F-12/CO2 biofilm induced
PIS51415.1	3595	2423.78	2643.87	3110.82	-0.0627484	0.781901	0.849175	orf19.945	VPS2	have role in ATP export, intralumenal vesicle formation, protein retention in Golgi apparatus, protein targeting to vacuole involved in ubiquitin-dependent protein catabolic process via the multivesicular body sorting
PIS51416.1	28976.9	27278.5	17819.8	18514.2	-0.62384	3.2458e-07	2.01462e-06	orf19.943	FET33	Putative multicopper ferro-O2-oxidoreductase; repressed in core caspofungin response; fails to complement S. cerevisiae fet3 iron-related phenotypes; rat catheter and Spider biofilm induced
PIS51417.1	9012.78	8022.59	8865.35	9498	0.106592	0.445098	0.566871	orf19.3247	orf19.3247	Putative ortholog of S. cerevisiae Laa1p; likely to be essential for growth, based on an insertional mutagenesis strategy
PIS51418.1	3368.08	3536.41	3549.41	3564.85	0.0427997	0.742908	0.81954	orf19.3248	orf19.3248	Protein of unknown function
PIS51419.1	2289.48	2253.79	2409.31	2422.83	0.0876676	0.514905	0.631426	orf19.5722	orf19.5722	have DNA binding activity
PIS51420.1	7175.31	6342.95	7889.8	7583.73	0.191962	0.167812	0.266729	orf19.74	SEC5	Predicted exocyst component; ortholog of <i>S. cerevisiae</i> Sec5p; merged with orf19.75 in Assembly 21
PIS51421.1	548.484	603.864	1727.43	2098.66	1.68679	2.37473e-19	4.92873e-18	orf19.7219	FTR1	High-affinity iron permease; required for mouse virulence, low-iron growth; iron, amphotericin B, caspofungin, ciclopirox, Hog1p, Sef1p, Sfu1p, and Hap43p regulated; complements S. cerevisiae ftr1 iron transport; Hap4
PIS51422.1	85.4422	70.1338	83.6439	139.779	0.447358	0.269378	0.386794	#N/A	#N/A	#N/A
PIS51423.1	1134.64	1235.07	808.255	673.118	-0.659186	0.000462194	0.00164764	orf19.1082	orf19.1082	Protein with an Alba DNA/RNA-binding protein domain; Spider biofilm induced
PIS51424.1	7923.16	8528.98	3496.68	3649.11	-1.18793	1.2831e-19	2.72775e-18	orf19.1082.1	orf19.1082.1	have cytochrome-c oxidase activity, role in mitochondrial respiratory chain complex IV assembly and cytosol, mitochondrial intermembrane space, mitochondrial respiratory chain complex IV, nucleus localization
PIS51425.1	719.368	877.267	830.075	799.018	0.0295074	0.879303	0.919209	orf19.1083	orf19.1083	Putative protein of unknown function; macrophage-induced gene
PIS51426.1	2515.49	2335.81	5955.08	6183.96	1.30552	1.78142e-22	4.41239e-21	CLUG_05210	#N/A	#N/A
PIS51427.1	21049.1	21168.5	19650.9	20214.4	-0.0818993	0.48177	0.60204	orf19.1084	CDC39	Protein similar to S. cerevisiae Cdc39p, which is part of the CCR4-NOT transcription regulatory complex; transposon mutation affects filamentous growth
PIS51428.1	6648.87	5750.97	3851.26	4373.78	-0.581598	0.000233241	0.000888144	orf19.1085	orf19.1085	have ubiquitin-protein transferase activity
PIS51429.1	8542.38	10264.5	10617.3	9381.02	0.0870636	0.592224	0.696476	orf19.1086	orf19.1086	have mRNA binding activity and role in protein deubiquitination, regulation of ER to Golgi vesicle-mediated transport, regulation of retrograde vesicle-mediated transport, Golgi to ER, ribophagy
PIS51430.1	2781.92	3127.49	2054.73	2063.96	-0.512182	0.000508793	0.00180275	orf19.2852	orf19.2852	have structural constituent of ribosome activity, role in mitochondrial translational initiation and mitochondrial small ribosomal subunit localization
PIS51431.1	1318.38	1131.65	1327.39	1364.08	0.131868	0.435947	0.559286	orf19.2853	orf19.2853	Protein of unknown function; rat catheter biofilm induced
PIS51432.1	9508.89	8821.4	10011.8	9942.12	0.120929	0.336478	0.458563	orf19.2857	orf19.2857	have ATP-dependent DNA helicase activity, DNA translocase activity
PIS51433.1	3003.34	6427.34	7377.94	6457.57	0.51287	0.0937711	0.169556	orf19.2859	SRP40	Putative chaperone of small nucleolar ribonucleoprotein particles; macrophage/pseudohyphal-induced; rat catheter biofilm induced
PIS51434.1	1732.73	1982.77	5675.06	5880.61	1.61167	5.20021e-28	1.99316e-26	orf19.1433	orf19.1433	Protein of unknown function; Hap43-repressed; colony morphology-related gene regulation by Ssn6; Spider biofilm induced
PIS51435.1	20696.3	25002.1	22235.6	20998.5	-0.0785124	0.609258	0.711885	#N/A	#N/A	#N/A
PIS51436.1	2882.99	3069.24	1582.87	1644.63	-0.870008	6.83619e-10	5.78049e-09	orf19.333	FCY2	Purine-cytosine permease of pyrimidine salvage; mutation associated with resistance to flucytosine in clinical isolates; transposon mutation affects filamentation; farnesol-upregulated in biofilm
PIS51437.1	859.935	1740.27	1671.06	1677.34	0.339577	0.26348	0.379674	orf19.4701	orf19.4701	have ATPase activity, tRNA binding activity, role in protein urmylation, regulation of transcription from RNA polymerase II promoter, tRNA wobble uridine modification and Elongator holoenzyme complex localization
PIS51438.1	3968.01	4568.21	5490.5	5764.62	0.392889	0.00738331	0.0197402	orf19.4699	orf19.4699	Putative phospholipase of patatin family; similar to S. cerevisiae Tgl3p; predicted Kex2p substrate
PIS51439.1	3464.54	5218.43	5477.77	4539.33	0.198402	0.387074	0.510685	orf19.4780	orf19.4780	family; Spider biofilm induced
PIS51440.1	2122.27	4621.7	5214.11	4551.23	0.49385	0.113272	0.197016	orf19.3609	UTP15	processome component; mutation confers resistance to 5-fluorocytosine (5-FC); physically interacts with TAP-tagged Nop1p
PIS51441.1	678.944	676.375	1179.2	1314.51	0.860514	4.67359e-07	2.83057e-06	orf19.3625	orf19.3625	with predicted zinc ion binding activity
PIS51442.1	78541.6	74006.6	43403	39993.5	-0.860929	1.24177e-11	1.30672e-10	orf19.1601	RPL3	Ribosomal protein, large subunit; induced by ciclopirox olamine treatment; genes encoding cytoplasmic ribosomal subunits are downregulated upon phagocytosis by murine macrophages; Hap43-induced gene; Spider biofilm re
PIS51443.1	628.414	524.22	221.838	252.791	-1.22925	1.3421e-07	8.76538e-07	orf19.113	CIP1	Possible oxidoreductase; transcript induced by cadmium but not other heavy metals, heat shock, yeast-hypha switch, oxidative stress (via Cap1), or macrophage interaction; stationary phase enriched protein; Spider biof
PIS51444.1	2846.24	3043.09	6814.25	6325.72	1.14238	4.44378e-17	7.60074e-16	orf19.1600	orf19.1600	Protein of unknown function
PIS51445.1	2683.62	2364.34	3163.01	2839.19	0.244947	0.119314	0.20555	orf19.1598	ERG24	C-14 sterol reductase, has a role in ergosterol biosynthesis; mutation confers increased sensitivity to dyclonine; rat catheter and Spider biofilm repressed
PIS51446.1	6058.13	5344.43	4624.05	5231.29	-0.206998	0.176484	0.277212	orf19.1597	ABG1	Vacuolar membrane protein; depletion causes abnormal vacuolar morphology, cell separation defect, sensitivity to cell wall stress, increased hyphal branching; essential, no mammalian homolog; Cyr1-regulated; rat cathe
PIS51447.1	370.25	336.404	242.749	233.956	-0.545019	0.0203899	0.0480337	orf19.4090.1	orf19.4090.1	have role in vacuolar proton-transporting V-type ATPase complex assembly and endoplasmic reticulum membrane localization
PIS51448.1	1897.18	2130.16	2002	2207.71	0.0630428	0.69026	0.780314	orf19.4091	MED18	RNA polymerase II mediator complex subunit; rat catheter biofilm repressed
PIS51449.1	1312.87	1166.12	985.543	975.476	-0.331874	0.0462997	0.096476	orf19.4092	orf19.4092	complex subunit; involved in the formation of Q-tRNAQ; repressed by fluphenazine treatment or in an azole-resistant strain that overexpresses CDR1; Spider biofilm induced
PIS51450.1	6703.08	13044.9	13069.4	10703.5	0.250821	0.38128	0.505108	orf19.4093	PES1	Pescadillo homolog required for yeast cell growth, lateral yeast growth on filamentous cells and virulence in mice; hyphal cells grow normally in mutant; mutation confers hypersensitivity to 5-fluorocytosine, 5-fluoro
PIS51451.1	1824.6	2334.62	2034.73	2032.24	-0.0308967	0.865479	0.911113	orf19.4096	TAZ1	Putative lyso-phosphatidylcholine acyltransferase, required for normal phospholipid content of mitochondrial membranes; rat catheter biofilm induced
PIS51452.1	3493.02	4892.72	5649.6	5643.68	0.4173	0.0351035	0.0764532	orf19.4097	orf19.4097	Protein of unknown function
PIS51453.1	2070.83	2351.26	1871.08	1918.24	-0.218506	0.154014	0.249785	orf19.564	KAR3	Kinesin-like microtubule motor protein; required for nuclear fusion during mating; C-terminal motor domain; mutants are viable; null has high-frequency white-opaque switching phenotype
PIS51454.1	2390.54	3438.93	3996.72	3373.52	0.326738	0.135283	0.226088	orf19.563	RRP15	Putative nucleolar protein; constituent of pre-60S ribosomal particles; Hap43-induced; repressed by prostaglandins
PIS51455.1	1545.31	1852.01	2330.21	2384.17	0.463812	0.00513029	0.014337	orf19.4090	orf19.4090	family, major facilitator superfamily (MFS)
PIS51456.1	2673.51	2356.02	2436.58	2620.1	0.00715292	0.962827	0.975271	orf19.4089	SGT1	Putative co-chaperone protein with a predicted role in kinetochore assembly; mutation confers hypersensitivity to radicicol; sumoylation target
PIS51457.1	73006.2	67538.8	43786.7	44497.2	-0.663492	5.90993e-08	4.02504e-07	orf19.4530.1	orf19.4530.1	Protein of unknown function; regulated by Nrg1, Tup1; Spider and flow model biofilm induced
PIS51458.1	1600.43	1301.64	1211.93	1043.88	-0.353813	0.0678436	0.13136	orf19.4529	orf19.4529	Ortholog of Srp21, signal recognition particle subunit, functions in protein targeting to the endoplasmic reticulum membrane; predicted adhesin-like protein; mutants are viable
PIS51459.1	6187.67	6012.49	5180.47	5861.78	-0.141914	0.310788	0.432304	orf19.5022	orf19.5022	have inorganic cation transmembrane transporter activity and role in cellular cobalt ion homeostasis, cellular manganese ion homeostasis, cobalt ion transport, manganese ion transport
PIS51462.1	2136.97	2285.89	2092.01	2024.31	-0.10175	0.474415	0.596541	orf19.1998	orf19.1998	Protein of unknown function
PIS51463.1	3186.17	3530.46	6046.91	6053.1	0.837972	7.75558e-10	6.52637e-09	CLUG_02857	#N/A	#N/A
PIS51464.1	6658.98	2636.55	15402.3	15210.1	1.56515	3.19057e-06	1.67873e-05	orf19.1996	CHA1	Similar to catabolic ser/thr dehydratases; repressed by Rim101; induced in low iron; regulated on white-opaque switch; filament induced; Tn mutation affects filamentation; flow model biofilm induced; Spider biofilm re
PIS51465.1	1381.78	1488.26	1617.42	1480.07	0.108555	0.490494	0.610762	orf19.2001	orf19.2001	with predicted L-ascorbic acid binding, iron ion binding, oxidoreductase activity, acting on paired donors, with incorporation or reduction of molecular oxygen and oxidoreductase activity, <a href="#GOsection">more</a
PIS51466.1	7996.66	8863.01	8351.66	7963.41	-0.0465923	0.729211	0.810046	orf19.2002	orf19.2002	have structural constituent of nuclear pore activity and role in nuclear pore organization, poly(A)+ mRNA export from nucleus, protein import into nucleus, ribosomal large subunit export from nucleus
PIS51467.1	7143.15	8782.18	10853.7	11188.2	0.460395	0.00378223	0.0110338	orf19.2003	HNM1	Putative choline/ethanolamine transporter; mutation confers hypersensitivity to toxic ergosterol analog; colony morphology-related gene regulation by Ssn6; clade-associated gene expression
PIS51468.1	30284.2	30980.1	34511.3	33871	0.157047	0.173931	0.274043	orf19.1462	SMP2	Putative Mg2+-dependent phosphatidate phosphatase; transcript regulated by Nrg1
PIS51469.1	2675.35	2724.52	3553.96	3494.46	0.379709	0.00352702	0.0103814	orf19.860	BMT8	Putative beta-mannosyltransferase, member of a 9-gene family including characterized BMT genes with roles in beta-1,2-mannosylation of cell wall phosphopeptidomannan; transposon insertion in promoter region causes dec
PIS51470.1	11893.9	9988.71	6555.14	6230.55	-0.762192	5.42504e-07	3.23715e-06	orf19.7238	NPL3	Putative RNA-binding protein; required for normal flow model biofilm growth; nuclear export is facilitated by Hmt1p; transcript upregulated in RHE model of oralcandidiasis; Spider biofilm repressed
PIS51471.1	505.303	366.122	435.494	440.154	0.004545	0.985375	0.989332	orf19.7237	orf19.7237	have arylformamidase activity and role in NAD biosynthetic process
PIS51472.1	9047.69	9434.78	7659.78	7458.82	-0.286587	0.0192435	0.0458058	orf19.7236	TIF35	Putative translation initiation factor; repressed upon phagocytosis by murine macrophage; Spider biofilm repressed
PIS51473.1	9036.66	11038.3	13162.1	13227.4	0.387671	0.0128809	0.0322085	orf19.7235	orf19.7235	Putative protein of unknown function; mutation confers hypersensitivity to amphotericin B
PIS51474.1	3753.94	3230.91	2037.46	1661.48	-0.895046	7.18668e-07	4.20236e-06	orf19.7232	IRR1	Putative cohesin complex subunit; cell-cycle regulated periodic mRNA expression
PIS51475.1	8138.14	7461.52	4862.26	4735.62	-0.691973	1.42353e-07	9.26979e-07	orf19.7234	orf19.7234	Putative RSC chromatin remodeling complex component; possibly an essential gene, disruptants not obtained by UAU1 method
PIS51476.1	1439.66	1836.55	2012	1927.16	0.259996	0.158983	0.255687	orf19.7245	orf19.7245	have tRNA-5-taurinomethyluridine 2-sulfurtransferase activity, role in mitochondrial tRNA wobble position uridine thiolation and mitochondrion localization
PIS51477.1	216470	251086	210442	200818	-0.182411	0.193776	0.297694	orf19.7247	RIM101	Transcription factor; alkaline pH response; required for alkaline-induced hyphal growth; role in virulence in mice; activated by C-terminal proteolytic cleavage; mediates both positive and negative regulation; Spider
PIS51478.1	10390	11555.4	13256.7	12145.9	0.208184	0.134268	0.224606	orf19.4749	orf19.4749	Protein of unknown function; hyphal-induced expression, regulated by Cyr1, Ras1, Efg1; Hap43-induced gene; Spider biofilm induced
PIS51479.1	1298.17	1059.14	1741.98	1896.43	0.609909	0.000758433	0.00259617	#N/A	#N/A	#N/A
PIS51480.1	1893.51	1440.71	966.451	977.458	-0.756322	0.000140828	0.000556423	orf19.7250	orf19.7250	Protein of unknown function; rat catheter and Spider biofilm induced
PIS51481.1	11105.7	17345.6	40763.7	33686.6	1.33115	1.11005e-08	8.22123e-08	orf19.7251	WSC4	Putative cell wall integrity and stress response subunit 4 precursor; transcription is specific to white cell type
PIS51482.1	4222.5	3364.04	3470.31	4082.33	-0.00670136	0.970984	0.980319	orf19.3494	CTF5	Predicted component of the kinetochore sub-complex COMA; induced during the mating process; repressed by alpha pheromone in SpiderM medium
PIS51483.1	43717.9	41831.8	35369.6	36530.8	-0.248223	0.0359033	0.0778398	orf19.3496	CHC1	Clathrin heavy chain; subunit of the major coat protein; role in intracellular protein transport and endocytosis; flow model and rat catheter biofilm repressed
PIS51484.1	773.574	580.09	1245.57	1338.3	0.900095	1.86246e-05	8.70088e-05	orf19.3498	orf19.3498	Protein of unknown function
PIS51485.1	4126.03	4090.34	4494.95	3805.74	0.0145598	0.924102	0.949786	orf19.3535	orf19.3535	have cellular bud neck, fungal-type vacuole localization
PIS51486.1	837.885	719.168	598.236	634.456	-0.328895	0.0871652	0.159813	orf19.5824	orf19.5824	Protein of unknown function; rat catheter and Spider biofilm induced
PIS51487.1	5753.11	5674.89	4034	4153.7	-0.475621	0.000139581	0.000552107	orf19.5825	NCB2	Beta subunit of NC2, heterodimeric regulator of transcription; activates CDR1 transcription; possibly an essential gene, disruptants not obtained by UAU1 method; conditional mutants show decreased susceptibility to az
PIS51488.1	9853.42	10927.8	11476.5	10516.1	0.0807087	0.561004	0.669659	orf19.5834	orf19.5834	have protein transporter activity, role in mRNA export from nucleus and cytoplasm, nucleus localization
PIS51489.1	2804.89	2379.79	3178.47	3031.51	0.255111	0.106091	0.187193	orf19.5833	orf19.5833	have SUMO binding, polyubiquitin binding activity
PIS51490.1	3774.16	3871.62	4554.96	4194.35	0.192066	0.153093	0.248421	orf19.5832	HPT1	Putative hypoxanthine-guanine phosphoribosyltransferase; protein abundance affected by URA3 expression in the CAI4 strain background; protein level decreases in stationary phase; Spider biofilm induced
PIS51491.1	12676.7	11838.3	9070.82	9945.09	-0.361763	0.00679303	0.0183583	orf19.5830	LHS1	Protein similar to S. cerevisiae Hsp70p; predicted Kex2p substrate; possibly essential, disruptants not obtained by UAU1 method; flow model biofilm repressed
PIS51492.1	2479.66	2443.98	2666.6	2983.92	0.195404	0.179699	0.281335	orf19.5828	orf19.5828	have mRNA binding, pre-mRNA branch point binding activity, role in mRNA branch site recognition, mRNA cis splicing, via spliceosome and U2-type prespliceosome, U2AF, commitment complex localization
PIS51493.1	1789.69	1891.23	2163.83	2229.52	0.251741	0.0756596	0.142561	orf19.5827	BUB2	have GTPase activator activity
PIS51494.1	1888.92	2748.29	2565.69	2556.66	0.13923	0.516715	0.633347	orf19.5835	orf19.5835	have role in rRNA processing, ribosomal small subunit assembly and CURI complex, UTP-C complex, cytosol localization
PIS51495.1	1251.31	1485.89	1325.57	1378.95	-0.0162063	0.925231	0.950008	orf19.5837	orf19.5837	have 4-amino-4-deoxychorismate lyase activity, role in folic acid biosynthetic process and cytoplasm localization
PIS51496.1	2651.46	2944.43	2037.46	2230.51	-0.383965	0.0116375	0.0295157	orf19.5838	SER2	have phosphoserine phosphatase activity, role in L-serine biosynthetic process and cytoplasm, nucleus localization
PIS51497.1	2903.2	2687.67	3011.18	2777.73	0.0492775	0.732322	0.812299	orf19.5839	PDR17	Fungal-specific protein (no human or murine homolog); role in sensitivity to fluconazole, specifically
PIS51498.1	938.027	1059.14	1416.49	1427.53	0.500684	0.00228825	0.00705969	orf19.5841	orf19.5841	Protein of unknown function
PIS51499.1	1628	2087.37	1614.69	1887.51	-0.0822745	0.676402	0.770311	orf19.1589	orf19.1589	rDNA transcription factor complex; Spider biofilm induced
PIS51500.1	698268	625589	359592	544404	-0.530974	0.0143816	0.0353714	orf19.5806	ALD5	NAD-aldehyde dehydrogenase; decreased expression in fluconazole-resistant isolate, or in hyphae; biofilm induced; fluconazole-downregulated; protein abundance is affected by URA3 expression in the CAI-4 strain; statio
PIS51501.1	18610.8	19032.4	9732.7	9615.97	-0.950477	5.71492e-16	8.87841e-15	orf19.5466	RPS24	Predicted ribosomal protein; hyphal downregulated; repressed upon phagocytosis by murine macrophage; transcriptionally activated by Tbf1; Spider biofilm repressed
PIS51502.1	4917.06	4993.76	5371.39	4679.11	0.0199902	0.889698	0.926577	orf19.1007	KCS1	Putative bZIP transcription factor; Spider biofilm induced
PIS51503.1	1117.18	1377.71	1353.76	1340.29	0.109047	0.548678	0.66013	orf19.1010	MNT3	Mannosyltransferase; transcription elevated in cyr1, chk1, nik1, and sln1 homozygous null mutants; fungal-specific (no human or murine homolog)
PIS51504.1	10978.9	8666.87	10944.6	10653.9	0.133751	0.422846	0.545946	orf19.1011	MNN21	have alpha-1,2-mannosyltransferase activity, role in cell wall mannoprotein biosynthetic process and Golgi apparatus localization
PIS51505.1	843.397	790.491	608.237	583.897	-0.444461	0.0125357	0.0315574	orf19.1012	orf19.1012	have clathrin binding activity, role in Golgi to vacuole transport, endosomal transport and AP-1 adaptor complex, cytosol, endosome, nucleus localization
PIS51506.1	4310.7	5796.14	7730.7	6770.83	0.50672	0.00878644	0.0229883	orf19.5991	orf19.5991	have role in assembly of large subunit precursor of preribosome, maturation of 5.8S rRNA from tricistronic rRNA transcript (SSU-rRNA, 5.8S rRNA and LSU-rRNA), <a href="#GOsection">more</a>
PIS51507.1	12409.3	11459.1	8618.05	9227.36	-0.414342	0.0016389	0.00526031	orf19.5989	orf19.5989	Putative cleavage factor I subunit; required for the cleavage and polyadenylation of pre-mRNA 3' ends; Spider biofilm repressed
PIS51508.1	3016.2	3969.1	3650.33	3099.91	-0.0475215	0.808635	0.868332	orf19.5987	orf19.5987	methyltransferase complex localization
PIS51509.1	201479	247925	231079	243270	0.0765352	0.625144	0.725925	orf19.5986	THI4	Thiamine biosynthetic enzyme precursor; repressed during the mating process; stationary phase enriched protein; Spider biofilm induced
PIS51510.1	3475.57	3056.17	3258.48	3440.93	0.0355883	0.81041	0.869882	orf19.5486	orf19.5486	Putative endoribonuclease; heterozygous null mutant exhibits hypersensitivity to parnafungin and cordycepin in the C. albicans fitness test
PIS51511.1	602.689	463.596	420.038	568.036	-0.106008	0.682762	0.775007	orf19.5486.1	SMD2	Putative Core Sm protein; Hap43p-induced gene; flucytosine induced
PIS51512.1	543.89	410.104	698.245	730.615	0.55858	0.0129764	0.0323854	orf19.5485	MEC3	Putative DNA damage and meiotic pachytene checkpoint protein; increased transcription is observed upon benomyl treatment
PIS51513.1	5880.81	5945.92	6146.92	5503.9	-0.0212459	0.876104	0.917154	orf19.5484	SER1	Putative 3-phosphoserine aminotransferase; predicted role in serine and glycine biosynthesis; protein present in exponential and stationary yeast growth phases; Spider biofilm repressed
PIS51514.1	2296.83	2452.3	2693.88	2326.67	0.0790633	0.615921	0.717596	orf19.5483	orf19.5483	have GTPase activity, ribosome binding activity, role in positive regulation of translation and mitochondrial matrix, mitochondrial ribosome, nucleus localization
PIS51515.1	5400.32	5457.36	4025.82	4697.95	-0.31068	0.0360675	0.0781314	orf19.5480	ILV1	Putative threonine dehydratase; regulated by Gcn4 and Gcn2; induced by amino acid starvation (3-AT); protein present in yeast exponential and stationary phase cultures; early-stage flow model biofilm induced
PIS51516.1	3297.33	3280.83	2508.41	2839.19	-0.294261	0.0439173	0.0923009	orf19.2180	orf19.2180	have calcium ion binding, zinc ion binding activity, role in axial cellular bud site selection, bipolar cellular bud site selection, regulation of COPII vesicle coating and cellular bud neck, cytosol, nucleus localiza
PIS51517.1	18724.7	18819.6	10782.8	10357.5	-0.820061	4.9094e-12	5.34839e-11	orf19.2179.2	RPS10	Ribosomal protein S10; downregulated in the presence of human whole blood or PMNs; Spider biofilm repressed
PIS51518.1	4236.28	2384.55	3270.3	3356.67	0.000840936	0.997454	0.997644	orf19.2638	orf19.2638	Protein of unknown function; Spider biofilm induced
PIS51519.1	2146.16	3160.77	2449.31	2334.6	-0.143761	0.510702	0.628179	calb_CGOB_00017	#N/A	#N/A
PIS51520.1	2073.58	1783.06	1631.06	1808.2	-0.162461	0.333491	0.455676	orf19.2637	orf19.2637	have Golgi apparatus, fungal-type vacuole membrane localization
PIS51521.1	7189.09	9195.85	15415	12968.7	0.772903	2.77981e-05	0.000125834	orf19.1287	orf19.1287	Protein of unknown function; flow model biofilm induced; Spider biofilm induced
PIS51522.1	6224.42	5411	7727.97	8198.36	0.445653	0.00213679	0.0066353	orf19.1285	orf19.1285	Plasma membrane-localized protein of unknown function; Hap43p-repressed gene
PIS51523.1	4769.15	4697.77	6126.01	6171.07	0.373145	0.0023839	0.00733729	orf19.1283	MEC1	Cell cycle checkpoint protein with a role in genome integrity; RNA abundance regulated by tyrosol and cell density
PIS51524.1	1011.53	945.023	622.783	569.027	-0.698492	8.95856e-05	0.000373345	orf19.1282	CKS1	have cyclin-dependent protein serine/threonine kinase activator activity, histone binding, protein complex binding, ubiquitin binding, zinc ion binding activity
PIS51525.1	2498.04	2487.97	2479.31	2242.4	-0.077266	0.592419	0.69655	YBR133C	#N/A	#N/A
PIS51526.1	1550.82	1504.9	1421.95	1298.65	-0.164642	0.286973	0.406171	orf19.1281	orf19.1281	Putative splicing factor required for the first step of pre-mRNA splicing; Spider biofilm induced
PIS51527.1	6069.15	7119.17	4134.01	3526.19	-0.767466	4.23691e-06	2.18976e-05	orf19.1280	SUI1	Putative translation initiation factor; flucytosine induced; genes encoding ribosomal subunits, translation factors, and tRNA synthetases are downregulated upon phagocytosis by murine macrophage
PIS51528.1	9357.3	10606.8	7837.07	7560.93	-0.369269	0.00763263	0.0202829	orf19.1279	CDS1	Protein similar to S. cerevisiae Cds1p; transposon mutation affects filamentous growth
PIS51529.1	4627.66	5875.78	1249.2	969.528	-2.17214	3.38531e-26	1.13951e-24	orf19.3893	SCW11	Cell wall protein; repressed in ace2 mutant; repressed in core caspofungin response; induced in high iron; possibly an essential gene, disruptants not obtained by UAU1 method; rat catheter and Spider biofilm repressed
PIS51530.1	1300.93	1370.58	1635.6	1642.65	0.29086	0.0493279	0.101378	orf19.3894	orf19.3894	Putative inositol oxygenase; mutation confers hypersensitivity to toxic ergosterol analog; Spider biofilm induced
PIS51531.1	37459.5	41833	17419.8	18194	-1.13998	6.3411e-18	1.16018e-16	orf19.4495	NDH51	Nicotinamide adenine dinucleotide dehydrogenase complex I subunit of the mitochondrial electron transport chain; required for wild-type filamentous growth; alkaline repressed; Hap43-repressed; Spider biofilm repressed
PIS51532.1	3481.08	4171.18	1924.72	1795.31	-1.01942	5.67388e-10	4.85236e-09	orf19.4494	KTR2	Mannosyltransferase; transcription elevated in chk1, nik1, and sln1 homozygous null mutants; fungal-specific (no human or murine homolog); possibly an essential gene, disruptants not obtained by UAU1 method
PIS51533.1	6687.46	8209.22	6845.16	6261.28	-0.180805	0.271971	0.389664	orf19.4492	orf19.4492	have mRNA binding activity, role in nuclear division, rRNA processing, ribosomal large subunit biogenesis and mitotic spindle pole body, nuclear periphery, nucleolus, preribosome, large subunit precursor localization
PIS51534.1	6204.21	6109.96	2652.97	3343.78	-1.01628	1.9453e-09	1.5619e-08	orf19.4491	ERG20	Putative farnesyl pyrophosphate synthetase involved in isoprenoid and sterol biosynthesis, based on similarity to S. cerevisiae Erg20p; likely to be essential for growth, based on an insertional mutagenesis strategy
PIS51535.1	7108.24	8620.51	4038.55	4206.24	-0.914486	7.74393e-09	5.83406e-08	orf19.4490.2	QCR8	Putative ubiquinol cytochrome c reductase; macrophage and pseudohyphal-induced protein; colony morphology-related gene regulation by Ssn6; Hap43-repressed; Spider biofilm repressed
PIS51536.1	71422.3	75655.3	39512.7	37678.7	-0.920037	3.57362e-14	4.84886e-13	orf19.4490	RPL17B	Ribosomal protein L17; mutation confers hypersensitivity to 5-FU, tubercidin; repressed upon phagocytosis by macrophage; Hap43-induced; Spider biofilm repressed
PIS51537.1	11814.9	10644.9	10281.8	10220.7	-0.129987	0.322271	0.444209	orf19.4488	orf19.4488	Predicted ortholog of S. cerevisiae Swi3, subunit of the SWI/SNF chromatin remodeling complex; possibly an essential gene, disruptants not obtained by UAU1 method
PIS51538.1	1230.18	910.55	1220.11	777.208	-0.094666	0.728662	0.809899	#N/A	#N/A	#N/A
PIS51539.1	1915.56	2618.72	4145.83	3267.45	0.684688	0.00165229	0.00529036	orf19.144	SNU114	Protein similar to S. cerevisiae Snu114p, which is an RNA helicase involved in pre-mRNA splicing; likely to be essential for growth, based on an insertional mutagenesis strategy
PIS51540.1	3077.76	2397.62	1785.62	2106.59	-0.47902	0.0140616	0.0346654	orf19.145	RPB4	Protein similar to S. cerevisiae Rpb4p, which is a component of RNA polymerase II; transposon mutation affects filamentous growth
PIS51541.1	5718.2	5786.63	5686.88	5720.01	-0.0121764	0.920601	0.947487	orf19.147	YAK1	Predicted serine-threonine protein kinase; involved in hyphal growth regulation and biofilm formation; flow model biofilm induced; induced in core caspofungin response
PIS51542.1	4458.61	5061.52	3153.92	2870.91	-0.648667	1.79359e-05	8.40156e-05	orf19.150	TIM17	Predicted component of the Translocase of the Inner Mitochondrial membrane (TIM23 complex), involved in protein import into mitochondria
PIS51543.1	3018.96	3044.28	2614.78	2663.72	-0.197431	0.132678	0.222866	orf19.151	TPO5	Putative polyamine transporter; mutation confers hypersensitivity to toxic ergosterol analog; hyphal induced; macrophage induced
PIS51544.1	1006.93	1425.26	1364.67	1485.02	0.221264	0.314067	0.435481	orf19.154	orf19.154	Putative ortholog of S. cerevisiae Utp30; a U3-containing 90S preribosome complex protein; Hap43-induced; Spider biofilm induced
PIS51545.1	1153.93	1032.99	1081.01	1139.05	0.0204651	0.902602	0.934338	orf19.540	orf19.540	hydrolase activity and role in cellular protein modification process
PIS51546.1	480.498	552.749	650.968	548.209	0.208906	0.329333	0.451521	orf19.3578	orf19.3578	Protein of unknown function
PIS51547.1	36626.2	40414.9	23886.7	25527.9	-0.632509	1.64603e-06	9.04113e-06	orf19.3579	ATP4	Putative F0-ATP synthase subunit 4; macrophage/pseudohyphal-induced; present in exponential and stationary growth phases
PIS51548.1	1292.66	1262.41	1479.22	1528.64	0.231333	0.120164	0.206324	orf19.3581	orf19.3581	have histone binding activity, role in DNA replication-dependent nucleosome assembly and CAF-1 complex, cytoplasm, nucleus localization
PIS51549.1	1193.43	989.005	1224.66	1118.23	0.0989397	0.593135	0.696884	orf19.5568	VPS51	Protein with a role in vacuolar function; null mutant has defect in damaging oral epithelial and vascular endothelial cells; required for normal hyphal growth and stress resistance; induced in presence of host oral or
PIS51550.1	2355.63	2731.65	2339.3	2650.84	-0.0269566	0.8706	0.913573	orf19.3582	orf19.3582	have protein-lysine N-methyltransferase activity, role in peptidyl-lysine dimethylation, peptidyl-lysine monomethylation, vesicle-mediated transport and cytosol, nucleus localization
PIS51551.1	3356.13	2700.74	2499.32	2644.89	-0.23096	0.180194	0.281859	orf19.3583	orf19.3583	have role in regulation of chromatin silencing at telomere, ribosomal small subunit export from nucleus and cytosol, nuclear pore, nucleus localization
PIS51553.1	2280.3	2142.05	1602.87	1796.3	-0.373379	0.0155237	0.0379317	orf19.7149	orf19.7149	Putative GTPase inhibitor; predicted role in endocytosis, protein targeting to vacuole; rat catheter biofilm repressed
PIS51555.1	30395.4	32441	15571.4	17708.3	-0.904009	7.54497e-11	7.17729e-10	orf19.2785	ATP7	Putative subunit of the F1F0-ATPase complex; colony morphology-related gene regulation by Ssn6; farnesol, macrophage-downregulated protein abundance; protein present in exponential and stationary yeast growth phases;
PIS51556.1	3762.21	3473.41	3443.95	3231.76	-0.114705	0.410565	0.534029	orf19.2786	orf19.2786	have AP-2 adaptor complex, cellular bud neck localization
PIS51557.1	11606.4	9279.06	43701.2	50148.8	2.12051	5.0446e-35	3.04473e-33	orf19.2787	PRY1	Pry family pathogenesis-related protein; extracellular; opaque specific transcript; repressed by alpha pheromone in SpiderM medium; possibly essential, disruptants not obtained by UAU1 method; Spider biofilm induced
PIS51558.1	1865.03	1661.81	1821.98	2180.94	0.177957	0.310273	0.431931	orf19.2789	orf19.2789	Protein of unknown function
PIS51559.1	985.801	834.473	804.618	994.311	-0.0175654	0.932308	0.955602	orf19.2790	SWD2	Protein of unknown function
PIS51561.1	45380.8	44643.1	42112	42424.3	-0.0898822	0.431338	0.554593	orf19.2792	IST2	have lipid binding activity and role in endoplasmic reticulum membrane organization, protein localization to plasma membrane, regulation of phosphatidylinositol dephosphorylation
PIS51562.1	1597.68	1762.85	1822.89	2060.99	0.205054	0.205732	0.311747	orf19.2794	orf19.2794	Putative non-specific single-domain racemase; regulated by Gcn4p; repressed in response to amino acid starvation (3-AT treatment); alkaline upregulated; macrophage-induced protein
PIS51563.1	2939.03	3613.67	3020.27	2443.65	-0.254608	0.182688	0.284573	orf19.2795	LHP1	have tRNA binding activity, role in tRNA 3'-trailer cleavage, endonucleolytic and nucleolus, nucleoplasm localization
PIS51564.1	3512.32	3125.11	1871.08	2211.67	-0.687013	4.04107e-05	0.000178317	orf19.2796	orf19.2796	have DNA-directed DNA polymerase activity, role in DNA replication initiation, telomere capping and alpha DNA polymerase:primase complex, cytosol, nuclear envelope localization
PIS51565.1	2299.59	2068.35	2197.47	2510.07	0.105472	0.512586	0.629617	orf19.2798	orf19.2798	Putative helicase; fungal-specific (no human or murine homolog)
PIS51566.1	3131.04	3054.98	2335.67	2359.38	-0.392873	0.00300805	0.00898479	orf19.2799	GPI8	Protein similar to S. cerevisiae Gpi8p, which is a subunit of the GPI transamidase complex that adds GPI anchors to proteins; likely to be essential for growth, based on an insertional mutagenesis strategy
PIS51567.1	4996.99	3586.33	3460.31	3667.95	-0.260401	0.192545	0.296322	orf19.4435	orf19.4435	have structural constituent of cytoskeleton activity, role in microtubule nucleation and spindle pole body localization
PIS51568.1	969.264	750.075	1278.3	1383.91	0.610458	0.00233529	0.00719637	orf19.4433	CPH1	Transcription factor; for mating, filamentation on solid media, pheromone-stimulated biofilms; in pathway with Ess1, Czf1; required with Efg1 for host cytokine response; regulates galactose metabolism genes; rat cathe
[truncated: 3,325 more rows]

## Sheet: Function classification for DEG
Function classification for 636 differentially expressed genes ( FDR <0.05; Filament vs. Round >2-fold )
[truncated: 648 more rows]
